# Supplementary material for: Fox Serum Proteomics Analysis Suggests Host-Specific Responses to Angiostrongylus vasorum Infection in Canids
Source: Pathogens. 2021 Nov 19;10(11):1513. doi: 10.3390/pathogens10111513 (PMC8623225; doi:10.3390/pathogens10111513)
Supplement: Supplementary file 1 [file pathogens-10-01513-s001.zip]

Archive with 4 entries (3 files):
- Supplementary files/
- Supplementary files/Supplementary Figure S1.tif
- Supplementary files/Supplementary Table S1.xlsx
- Supplementary files/Supplementary Table S2.xlsx
