# Supplementary material for: Fox Serum Proteomics Analysis Suggests Host-Specific Responses to Angiostrongylus vasorum Infection in Canids
Source: Pathogens. 2021 Nov 19;10(11):1513. doi: 10.3390/pathogens10111513 (PMC8623225; doi:10.3390/pathogens10111513)
Supplement: Supplementary file 1 [file pathogens-10-01513-s001.zip › Supplementary files/Supplementary Table S1.xlsx]

## Sheet: Tabelle1
Significant in- and decreased fox serum proteins upon Angiostrongylus vasorum experimental infection from each time-point pairwise comparison (log2 fold change ≥ 1, adjusted p-value < 0.05)
	d35_d0	d84_d0	d154_d0	d84_d35	d154_d35	d154_d84
Increased (log2FC ≥ 1)	29	65	93	12	88	16
Decreased (log2FC ≤ -1)	19	32	82	5	52	26
Protein	Label	log2FC	SE	Tvalue	DF	pvalue	adj.pvalue	Protein names
A0A3Q7UN40	d35_d0	11.3534	0.450925	25.1781	16	2.66454e-14	2.35811e-11	bone marrow proteoglycan
A0A3Q7RLW1	d35_d0	11.0468	4.75524e-07	2.32307e+07	1	2.74042e-08	1.21264e-05	5-oxoprolinase
A0A3Q7RAY7	d35_d0	7.48932	1.53215	4.88811	7	0.00177708	0.0302445	Anion exchange protein
A0A3Q7T3E2 A0A3Q7T3E7 A0A3Q7T3F2 A0A3Q7T3F7 A0A3Q7TNW8 A0A3Q7TNX4 A0A3Q7TNX9 A0A3Q7TNY4 A0A3Q7U1D1 A0A3Q7U1D6 A0A3Q7U1E1 A0A3Q7UE09 A0A3Q7UE15 A0A3Q7UE20 A0A3Q7UE26 A0A3Q7UVN9 A0A3Q7UVP3 A0A3Q7UVP6 A0A3Q7UVQ0	d35_d0	6.23204	1.81252	3.43833	18	0.0029316	0.0425322	myc box-dependent-interacting protein 1 isoform X3
A0A3Q7S7C1	d35_d0	5.89957	1.41817	4.15997	18	0.000588283	0.0137008	eosinophil peroxidase
A0A3Q7S3W4	d35_d0	5.4074	0.617331	8.75933	18	6.58125e-08	1.90671e-05	pulmonary surfactant-associated protein B
A0A3Q7SY04	d35_d0	5.1294	1.07297	4.78056	18	0.000149616	0.00601866	ras-related protein Rab-7a
A0A3Q7S1G7 A0A3Q7S845	d35_d0	4.63782	1.25713	3.6892	18	0.00167854	0.0297102	noelin-3 isoform X2
A0A3Q7R757	d35_d0	4.28696	0.566435	7.56832	18	5.35029e-07	7.89167e-05	collagen alpha-2(VI) chain
A0A3Q7RGZ8	d35_d0	3.77154	0.919211	4.10301	18	0.000667728	0.0146502	cathepsin L1
A0A3Q7TRK4	d35_d0	3.48198	0.889071	3.91643	18	0.0010117	0.0198967	fibrinogen beta chain
A0A3Q7T1M2	d35_d0	3.36366	0.962716	3.49393	18	0.00259141	0.0388711	heparanase
A0A3Q7R0B6 A0A3Q7R873 A0A3Q7R8E0 A0A3Q7RA55 A0A3Q7RAA0 A0A3Q7RFN3 A0A3Q7RJA6 A0A3Q7RWJ3 A0A3Q7S6Y8 A0A3Q7SFG9 A0A3Q7SFH4 A0A3Q7SK92 A0A3Q7T4V9	d35_d0	3.32348	0.966976	3.43698	17	0.00314555	0.0434971	Histone H2A
A0A3Q7RCM0	d35_d0	2.73711	0.333248	8.21344	18	1.68096e-07	2.9753e-05	polymeric immunoglobulin receptor
A0A3Q7RA39 A0A3Q7RAC0 A0A3Q7RAD8 A0A3Q7SI87 A0A3Q7TIR4	d35_d0	2.31121	0.698168	3.31039	18	0.003891	0.0485005	LOW QUALITY PROTEIN: uncharacterized protein LOC112910328
A0A3Q7TIE0	d35_d0	1.97694	0.372539	5.30665	18	4.80397e-05	0.00236195	arachidonate 15-lipoxygenase
A0A3Q7SZP4	d35_d0	1.94953	0.325872	5.98251	18	1.16812e-05	0.000861489	Peptidoglycan-recognition protein
A0A3Q7R7A1	d35_d0	1.67869	0.297667	5.63951	18	2.37762e-05	0.0014028	fibulin-5
A0A3Q7SIP7	d35_d0	1.65926	0.448481	3.69974	16	0.00194344	0.0318508	twinfilin-1
A0A3Q7R5I2	d35_d0	1.45249	0.224553	6.46838	18	4.38108e-06	0.000352478	ras-related protein Rab-11B
A0A3Q7T5Z6	d35_d0	1.38962	0.382033	3.63743	18	0.0018836	0.0314526	fibrinogen alpha chain
A0A3Q7SYQ9 A0A3Q7T012	d35_d0	1.37634	0.160038	8.60012	18	8.6179e-08	1.90671e-05	Peroxiredoxin (EC 1.11.1.15)
A0A3Q7R3E5	d35_d0	1.3738	0.348984	3.93656	17	0.0010639	0.0204684	mammalian ependymin-related protein 1
A0A3Q7TD26	d35_d0	1.26078	0.175099	7.20037	18	1.06155e-06	0.000117434	immunoglobulin J chain
A0A3Q7STF3	d35_d0	1.23572	0.265817	4.64878	18	0.000199666	0.00654461	lactotransferrin
A0A3Q7SDJ4	d35_d0	1.22748	0.300495	4.08485	18	0.000695266	0.0146502	thrombospondin-1
A0A3Q7SQT6	d35_d0	1.14775	0.162452	7.06515	18	1.3718e-06	0.000134894	CD5 antigen-like
A0A3Q7QYN9 A0A3Q7SCQ6	d35_d0	1.07633	0.186882	5.7594	18	1.85153e-05	0.00117043	glucosidase 2 subunit beta isoform X2
A0A3Q7S1D0	d35_d0	1.06123	0.22667	4.68186	18	0.000185689	0.00646849	regakine-1-like
A0A3Q7R8F0	d35_d0	-1.23546	0.268358	-4.60378	18	0.000220408	0.00678751	alpha-1-antichymotrypsin-like
A0A3Q7S8S6	d35_d0	-1.60035	0.473798	-3.37771	17	0.00357618	0.0452132	Tubulin alpha chain
A0A3Q7T0T4	d35_d0	-1.90207	0.353759	-5.37674	12	0.000166232	0.00639633	T-complex protein 1 subunit delta
A0A3Q7UJA1	d35_d0	-2.29708	0.489337	-4.69428	7	0.00222335	0.035654	T-complex protein 1 subunit zeta
A0A3Q7TGB4	d35_d0	-2.49132	0.608328	-4.09536	18	0.000679201	0.0146502	fermitin family homolog 3
A0A3Q7RCV1	d35_d0	-2.49222	0.601658	-4.14225	18	0.000611923	0.013886	Tubulin beta chain
A0A3Q7UJW0	d35_d0	-2.59509	0.765607	-3.38959	18	0.00326593	0.0437931	T-complex protein 1 subunit epsilon
A0A3Q7SS76 A0A3Q7T8Q3 A0A3Q7TKR2	d35_d0	-2.64681	0.752044	-3.51948	18	0.00244847	0.0380157	alpha-actinin-4 isoform X4
A0A3Q7UKD7	d35_d0	-4.82477	0.97998	-4.92333	15	0.000183798	0.00646849	protocadherin gamma-C3 isoform X5
A0A3Q7TN55 A0A3Q7UH88	d35_d0	-4.96423	1.4603	-3.39945	18	0.00319539	0.0435065	myosin-9 isoform X2
A0A3Q7U4K3	d35_d0	-5.762	1.6851	-3.41938	16	0.00351353	0.0451523	ATP-dependent 6-phosphofructokinase (ATP-PFK) (Phosphofructokinase) (EC 2.7.1.11) (Phosphohexokinase)
A0A3Q7RLV2	d35_d0	-6.90375	1.43121	-4.8237	18	0.000136172	0.00573866	Tubulin beta chain
A0A3Q7RCF1	d35_d0	-6.92286	1.85939	-3.72318	10	0.00395453	0.0486077	cAMP-dependent protein kinase type II-beta regulatory subunit
A0A3Q7UCJ4	d35_d0	-6.94329	1.46529	-4.73852	17	0.000190035	0.00646849	Tubulin beta chain
A0A3Q7TFJ5	d35_d0	-7.00325	1.24952	-5.60474	18	2.5573e-05	0.00141451	alpha-actinin-1
A0A3Q7U340	d35_d0	-7.87937	1.61226	-4.88716	18	0.000118596	0.00524789	myosin regulatory light chain 12B
A0A3Q7SC64 A0A3Q7SMH1	d35_d0	-8.14777	1.79057	-4.55039	17	0.000283523	0.0078412	myosin light polypeptide 6 isoform X2
A0A3Q7RAD1	d35_d0	-8.28992	1.81058	-4.5786	14	0.000429621	0.0108633	integrin-linked protein kinase
A0A3Q7TMY6 A0A3Q7UH09	d35_d0	-9.42889	1.04165	-9.05191	12	1.03899e-06	0.000117434	LIM and senescent cell antigen-like-containing domain protein
A0A3Q7UN40	d84_d0	13.3863	0.450925	29.6864	16	1.9984e-15	8.85292e-13	bone marrow proteoglycan
A0A3Q7T9N6	d84_d0	11.2768	0.371539	30.3516	16	1.33227e-15	8.85292e-13	chitinase-3-like protein 1 isoform X1
A0A3Q7RLW1	d84_d0	11.0468	3.88264e-07	2.84517e+07	1	2.23754e-08	2.83209e-06	5-oxoprolinase
A0A3Q7S3W4	d84_d0	8.61586	0.617331	13.9566	18	4.27975e-11	1.26395e-08	pulmonary surfactant-associated protein B
A0A3Q7RAY7	d84_d0	7.61444	1.42636	5.33839	7	0.00107762	0.012488	Anion exchange protein
A0A3Q7SVM8	d84_d0	7.33535	1.39269	5.26703	11	0.00026553	0.00506861	microfibrillar-associated protein 2
A0A3Q7TDI6 A0A3Q7UBQ3 A0A3Q7UQ54	d84_d0	6.93804	1.09603	6.33014	18	5.77267e-06	0.000319662	elastin isoform X2
A0A3Q7TVE9	d84_d0	6.89307	2.08241	3.31014	12	0.00622281	0.0396648	cysteine and glycine-rich protein 1
A0A3Q7S7C1	d84_d0	6.82007	1.41817	4.80905	18	0.000140594	0.00336665	eosinophil peroxidase
A0A3Q7SCP6 A0A3Q7TCE1	d84_d0	6.73695	1.9059	3.53478	17	0.00254471	0.0225163	interleukin enhancer-binding factor 2 isoform X2
A0A3Q7SVB0	d84_d0	6.57278	1.48294	4.43227	16	0.000418273	0.00628118	secretoglobin family 1D member 2-like
A0A3Q7SAB3	d84_d0	6.38351	1.60519	3.97681	6	0.00730987	0.0437421	40S ribosomal protein SA (37 kDa laminin receptor precursor) (37LRP) (37/67 kDa laminin receptor) (LRP/LR) (67 kDa laminin receptor) (67LR) (Laminin receptor 1) (LamR) (Laminin-binding protein precursor p40) (LBP/p40)
A0A3Q7R757	d84_d0	6.18732	0.566435	10.9233	18	2.25669e-09	4.99857e-07	collagen alpha-2(VI) chain
A0A3Q7R2G3	d84_d0	5.91107	1.60547	3.68182	18	0.00170635	0.0173773	palmitoyl-protein thioesterase 1
A0A3Q7U985	d84_d0	5.88427	1.44462	4.07323	18	0.000713488	0.00957803	sorcin
A0A3Q7R778	d84_d0	5.68404	1.08356	5.24572	18	5.47157e-05	0.00167166	collagen alpha-1(VI) chain
A0A3Q7T3E2 A0A3Q7T3E7 A0A3Q7T3F2 A0A3Q7T3F7 A0A3Q7TNW8 A0A3Q7TNX4 A0A3Q7TNX9 A0A3Q7TNY4 A0A3Q7U1D1 A0A3Q7U1D6 A0A3Q7U1E1 A0A3Q7UE09 A0A3Q7UE15 A0A3Q7UE20 A0A3Q7UE26 A0A3Q7UVN9 A0A3Q7UVP3 A0A3Q7UVP6 A0A3Q7UVQ0	d84_d0	5.45484	1.81252	3.00954	18	0.00752765	0.0438783	myc box-dependent-interacting protein 1 isoform X3
A0A3Q7SXF5	d84_d0	5.41057	1.65443	3.27036	12	0.00669873	0.0412158	LOW QUALITY PROTEIN: guanylate-binding protein 1
A0A3Q7RSI6	d84_d0	5.37327	1.68776	3.18366	16	0.00577249	0.0392645	HLA class II histocompatibility antigen, DQ alpha 2 chain-like
A0A3Q7SY04	d84_d0	5.20416	1.07297	4.85023	18	0.000128521	0.00325341	ras-related protein Rab-7a
A0A3Q7RL99	d84_d0	5.07666	1.16803	4.34635	17	0.000438957	0.00648193	resistin-like beta
A0A3Q7UP33	d84_d0	4.8135	1.36391	3.52918	9	0.00642218	0.0406432	Calponin
A0A3Q7SXG9	d84_d0	4.77193	1.60158	2.97951	18	0.00803538	0.0450591	Phosphoglycerate mutase
A0A3Q7QZ21 A0A3Q7R1N5 A0A3Q7RBC2 A0A3Q7SD19	d84_d0	4.7397	1.33899	3.53975	18	0.00234068	0.0216025	interleukin enhancer-binding factor 3 isoform X2
A0A3Q7T1S2	d84_d0	4.46506	1.33446	3.34595	18	0.00359697	0.0274734	multimerin-1
A0A3Q7TVF7	d84_d0	4.45632	0.711924	6.25955	18	6.65229e-06	0.000334345	acid sphingomyelinase-like phosphodiesterase 3a
A0A3Q7S1G7 A0A3Q7S845	d84_d0	3.86176	1.25713	3.07188	18	0.00657106	0.0409997	noelin-3 isoform X2
A0A3Q7RGZ8	d84_d0	3.77901	0.919211	4.11115	18	0.000655757	0.00907814	cathepsin L1
A0A3Q7T1M2	d84_d0	3.6049	0.962716	3.74451	18	0.00148399	0.0154684	heparanase
A0A3Q7TRK4	d84_d0	3.50573	0.889071	3.94314	18	0.000953245	0.011665	fibrinogen beta chain
A0A3Q7SAV0	d84_d0	3.46833	1.02718	3.37656	17	0.00358508	0.0274734	sushi domain-containing protein 2
A0A3Q7RP65 A0A3Q7SXX8	d84_d0	3.1094	0.852319	3.64816	18	0.00183915	0.0182064	fibulin-2 isoform X1
A0A3Q7QZ94 A0A3Q7R1U6 A0A3Q7R2D7 A0A3Q7RBI6 A0A3Q7SD71 A0A3Q7SD77	d84_d0	3.03521	0.958484	3.16668	13	0.00742922	0.0438783	Polyadenylate-binding protein (PABP)
A0A3Q7SAL8 A0A3Q7TAE9	d84_d0	2.55546	0.758158	3.37061	18	0.00340603	0.0268443	C-C motif chemokine 15-like isoform X2
A0A3Q7SZP4	d84_d0	2.42821	0.325872	7.45142	18	6.63827e-07	5.34683e-05	Peptidoglycan-recognition protein
A0A3Q7SEY8	d84_d0	2.41843	0.804787	3.00505	18	0.00760141	0.0440186	mimecan
A0A3Q7TIE0	d84_d0	2.27726	0.372539	6.11281	18	8.95244e-06	0.000396593	arachidonate 15-lipoxygenase
A0A3Q7S1D0	d84_d0	2.24871	0.22667	9.92067	18	1.00942e-08	1.49058e-06	regakine-1-like
A0A3Q7R7A1	d84_d0	2.22817	0.297667	7.48547	18	6.23293e-07	5.34683e-05	fibulin-5
A0A3Q7SVN6 A0A3Q7TET8 A0A3Q7TEU8	d84_d0	2.03346	0.679142	2.99416	18	0.00778366	0.0442072	prosaposin isoform X3
A0A3Q7RET5	d84_d0	1.91994	0.420423	4.56668	18	0.000239154	0.00492768	far upstream element-binding protein 2
A0A3Q7TK41	d84_d0	1.85172	0.29052	6.37382	18	5.28939e-06	0.000312427	CD177 antigen
A0A3Q7UTH3	d84_d0	1.76462	0.536975	3.28623	18	0.00410416	0.0303023	Lipase
A0A3Q7SYQ9 A0A3Q7T012	d84_d0	1.67748	0.160038	10.4818	18	4.30864e-09	7.63492e-07	Peroxiredoxin (EC 1.11.1.15)
A0A3Q7SAI2	d84_d0	1.65639	0.547013	3.02807	18	0.00722998	0.0435766	60S acidic ribosomal protein P2
A0A3Q7R3E5	d84_d0	1.62957	0.348984	4.66946	17	0.000220021	0.00464139	mammalian ependymin-related protein 1
A0A3Q7SKQ1	d84_d0	1.53843	0.463317	3.32047	18	0.00380532	0.0285721	ADP-ribosylation factor 3
A0A3Q7RCM0	d84_d0	1.50093	0.333248	4.50395	18	0.000274597	0.00506861	polymeric immunoglobulin receptor
A0A3Q7STF3	d84_d0	1.48079	0.265817	5.5707	18	2.74677e-05	0.000973454	lactotransferrin
A0A3Q7SDJ4	d84_d0	1.44534	0.300495	4.80986	18	0.000140346	0.00336665	thrombospondin-1
A0A3Q7SIP7	d84_d0	1.4324	0.448481	3.1939	16	0.00564966	0.0391062	twinfilin-1
A0A3Q7R5I2	d84_d0	1.40328	0.224553	6.2492	18	6.79255e-06	0.000334345	ras-related protein Rab-11B
A0A3Q7U550 A0A3Q7UIL3	d84_d0	1.32688	0.197882	6.70538	18	2.74658e-06	0.00018719	plastin-2 isoform X2
A0A3Q7T5Z6	d84_d0	1.27157	0.382033	3.32843	18	0.00373905	0.0283145	fibrinogen alpha chain
A0A3Q7UKH9 A0A3Q7V212	d84_d0	1.24372	0.171792	7.23967	18	9.85783e-07	7.27837e-05	Beta-hexosaminidase (EC 3.2.1.52)
A0A3Q7RRA1	d84_d0	1.17965	0.380615	3.09932	14	0.00784292	0.04426	ribonuclease K6-like
A0A3Q7SIY2	d84_d0	1.15154	0.257442	4.47303	18	0.000293983	0.00508634	microfibril-associated glycoprotein 4
A0A3Q7QYN9 A0A3Q7SCQ6	d84_d0	1.1479	0.186882	6.14236	18	8.43087e-06	0.000393145	glucosidase 2 subunit beta isoform X2
A0A3Q7TIH1	d84_d0	1.13284	0.261372	4.33421	18	0.000399623	0.00617058	napsin-A
A0A3Q7SLZ1	d84_d0	1.13154	0.281425	4.02075	18	0.000801908	0.010057	Lysozyme (EC 3.2.1.17)
A0A3Q7SVE9	d84_d0	1.04419	0.123459	8.4578	18	1.09961e-07	1.21782e-05	mannan-binding lectin serine protease 2
A0A3Q7RDX9	d84_d0	1.02087	0.250183	4.08048	18	0.000702062	0.00956965	Rab GDP dissociation inhibitor
A0A3Q7SH90	d84_d0	1.01794	0.1689	6.02688	18	1.06668e-05	0.000450037	neutral alpha-glucosidase AB isoform X2
A0A3Q7RFD4	d84_d0	1.01257	0.22451	4.5101	18	0.000270897	0.00506861	platelet basic protein-like
A0A3Q7RBL9	d84_d0	1	0.257385	3.88523	18	0.00108452	0.012488	beta-hexosaminidase subunit beta
A0A3Q7SMA6	d84_d0	-1.0154	0.216284	-4.69474	18	0.000180519	0.00390098	Malic enzyme
A0A3Q7SS42 A0A3Q7UEH6	d84_d0	-1.05675	0.358829	-2.94501	17	0.00905496	0.0486224	group XIIB secretory phospholipase A2-like protein isoform X2
A0A3Q7T142	d84_d0	-1.05975	0.21142	-5.01252	18	9.03596e-05	0.00242602	histidine-rich glycoprotein
A0A3Q7SN30 A0A3Q7T8F8	d84_d0	-1.07352	0.308331	-3.48173	18	0.00266257	0.0230033	neutrophil cytosol factor 2 isoform X1
A0A3Q7RZ57 A0A3Q7S1Z3	d84_d0	-1.08487	0.301628	-3.5967	16	0.002416	0.0218426	exostosin-like 2 isoform X1
A0A3Q7RUP2 A0A3Q7S3D1	d84_d0	-1.15856	0.394144	-2.93944	18	0.008765	0.047937	xaa-Pro aminopeptidase 1 isoform X1
A0A3Q7T3K0 A0A3Q7TP28 A0A3Q7U1H9 A0A3Q7UE75	d84_d0	-1.25736	0.326898	-3.84633	18	0.00118273	0.0130778	vitamin K-dependent protein C isoform X3
A0A3Q7R8F0	d84_d0	-1.28302	0.268358	-4.78101	18	0.000149469	0.00339564	alpha-1-antichymotrypsin-like
A0A3Q7TDV2	d84_d0	-1.29799	0.426426	-3.04388	14	0.00875549	0.047937	collagen alpha-2(I) chain
A0A3Q7RD39	d84_d0	-1.30126	0.237746	-5.47331	18	3.37257e-05	0.0011067	coagulation factor XIII A chain
A0A3Q7TH33	d84_d0	-1.34422	0.297271	-4.52187	9	0.00144293	0.0152194	cytosol aminopeptidase
A0A3Q7T0T4	d84_d0	-1.43697	0.378184	-3.79966	12	0.0025314	0.0225163	T-complex protein 1 subunit delta
A0A3Q7TRH1	d84_d0	-1.50073	0.386298	-3.88491	18	0.0010853	0.012488	Hedgehog protein
A0A3Q7S6U0	d84_d0	-1.52362	0.318	-4.79125	18	0.000146163	0.00339564	apolipoprotein C-III
A0A3Q7S937	d84_d0	-1.79711	0.292801	-6.13763	4	0.0035723	0.0274734	chymotrypsin-like elastase family member 1
A0A3Q7UJA1	d84_d0	-1.83784	0.424114	-4.33337	7	0.00342371	0.0268443	T-complex protein 1 subunit zeta
A0A3Q7S8S6	d84_d0	-2.07364	0.457733	-4.53024	17	0.000295987	0.00508634	Tubulin alpha chain
A0A3Q7TGB4	d84_d0	-2.15013	0.608328	-3.53449	18	0.00236817	0.0216309	fermitin family homolog 3
A0A3Q7TQ71	d84_d0	-2.21506	0.70161	-3.15711	11	0.00912582	0.0487077	cytokine receptor-like factor 3
A0A3Q7SYJ9	d84_d0	-2.28877	0.603346	-3.79346	18	0.00133064	0.0143774	Lipoprotein lipase (LPL) (EC 3.1.1.34)
A0A3Q7RCV1	d84_d0	-2.84387	0.601658	-4.72673	18	0.000168305	0.00372796	Tubulin beta chain
A0A3Q7SMU8	d84_d0	-3.45517	0.928613	-3.72078	18	0.00156453	0.0161183	Tubulin alpha chain
A0A3Q7TQR3	d84_d0	-3.99763	1.22916	-3.25232	11	0.00770342	0.0442072	T-complex protein 1 subunit beta
A0A3Q7TW22	d84_d0	-4.11842	1.3379	-3.07828	18	0.0064798	0.0407171	BPI fold-containing family B member 1
A0A3Q7SSM0	d84_d0	-4.72267	1.04272	-4.52919	15	0.000399395	0.00617058	hepcidin
A0A3Q7R285	d84_d0	-5.18468	1.42077	-3.6492	17	0.00198515	0.019328	angiopoietin-like protein 8
A0A3Q7SC64 A0A3Q7SMH1	d84_d0	-5.34593	1.72985	-3.0904	17	0.00663969	0.0411382	myosin light polypeptide 6 isoform X2
A0A3Q7TFJ5	d84_d0	-6.08285	1.24952	-4.86814	18	0.000123605	0.003221	alpha-actinin-1
A0A3Q7TMY6 A0A3Q7UH09	d84_d0	-6.88156	1.04165	-6.60642	12	2.5142e-05	0.000928159	LIM and senescent cell antigen-like-containing domain protein
A0A3Q7RAD1	d84_d0	-7.33103	1.81058	-4.04899	14	0.0011956	0.0130778	integrin-linked protein kinase
A0A3Q7RLV2	d84_d0	-7.83426	1.43121	-5.47385	18	3.36868e-05	0.0011067	Tubulin beta chain
A0A3Q7UCJ4	d84_d0	-7.98684	1.52067	-5.25218	17	6.4876e-05	0.0018542	Tubulin beta chain
A0A3Q7UN40	d154_d0	13.8195	0.514145	26.8785	16	9.76996e-15	7.70939e-12	bone marrow proteoglycan
A0A3Q7T9N6	d154_d0	11.0661	0.427876	25.8629	16	1.77636e-14	7.70939e-12	chitinase-3-like protein 1 isoform X1
A0A3Q7SCP6 A0A3Q7TCE1	d154_d0	10.8146	2.15629	5.01539	17	0.000106106	0.00191875	interleukin enhancer-binding factor 2 isoform X2
A0A3Q7S3W4	d154_d0	7.81042	0.715434	10.917	18	2.27708e-09	4.94127e-07	pulmonary surfactant-associated protein B
A0A3Q7TZ07 A0A3Q7UP27	d154_d0	7.70755	1.3954	5.52353	18	3.03343e-05	0.000835794	thimet oligopeptidase isoform X2
A0A3Q7SVM8	d154_d0	7.60947	1.50584	5.05332	11	0.000370142	0.00391809	microfibrillar-associated protein 2
A0A3Q7S7C1	d154_d0	7.60038	1.61697	4.70039	18	0.000178297	0.0025378	eosinophil peroxidase
A0A3Q7R5W8	d154_d0	7.438	2.3961	3.10421	17	0.00644608	0.0285469	resistin
A0A3Q7SXF5	d154_d0	7.00742	1.80004	3.89291	12	0.00213731	0.0139901	LOW QUALITY PROTEIN: guanylate-binding protein 1
A0A3Q7QZ21 A0A3Q7R1N5 A0A3Q7RBC2 A0A3Q7SD19	d154_d0	6.92062	1.52759	4.5304	18	0.000259041	0.00312288	interleukin enhancer-binding factor 3 isoform X2
A0A3Q7R757	d154_d0	6.89684	0.657875	10.4835	18	4.29747e-09	7.46042e-07	collagen alpha-2(VI) chain
A0A3Q7RBB7	d154_d0	6.89359	1.73118	3.98201	9	0.00319609	0.0181182	LOW QUALITY PROTEIN: deoxyribonuclease-2-alpha
A0A3Q7SZ69	d154_d0	6.83606	2.17159	3.14795	15	0.00663415	0.0287498	S-adenosylmethionine synthase (EC 2.5.1.6)
A0A3Q7SVB0	d154_d0	6.64729	1.72773	3.8474	16	0.0014231	0.0105425	secretoglobin family 1D member 2-like
A0A3Q7TDI6 A0A3Q7UBQ3 A0A3Q7UQ54	d154_d0	6.55892	1.27232	5.15511	18	6.64472e-05	0.00151779	elastin isoform X2
A0A3Q7R778	d154_d0	6.17748	1.25958	4.90441	18	0.000114229	0.00202348	collagen alpha-1(VI) chain
A0A3Q7U985	d154_d0	5.63861	1.67374	3.36887	18	0.00341918	0.0189035	sorcin
A0A3Q7RSI6	d154_d0	5.38602	1.84959	2.91201	16	0.0101839	0.0382669	HLA class II histocompatibility antigen, DQ alpha 2 chain-like
A0A3Q7SXG9	d154_d0	5.28873	1.82609	2.89621	18	0.00962387	0.0369083	Phosphoglycerate mutase (EC 5.4.2.11) (EC 5.4.2.4)
A0A3Q7SHE2 A0A3Q7SHF0 A0A3Q7SUJ1 A0A3Q7SUJ6 A0A3Q7SUK2 A0A3Q7SX75 A0A3Q7SX79 A0A3Q7SX84 A0A3Q7TGT3 A0A3Q7TGT7 A0A3Q7TGU1 A0A3Q7TYU0 A0A3Q7TYU4 A0A3Q7TYU9	d154_d0	4.7237	1.60663	2.94012	18	0.00875195	0.0348472	far upstream element-binding protein 1 isoform X2
A0A3Q7UBZ4	d154_d0	4.24234	1.42354	2.98013	18	0.00802454	0.0325481	protein disulfide-isomerase A6
A0A3Q7TRK4	d154_d0	4.09641	1.0137	4.04105	18	0.000766458	0.00665285	fibrinogen beta chain
A0A3Q7RGZ8	d154_d0	3.94739	1.06348	3.71177	18	0.00159626	0.0115234	cathepsin L1
A0A3Q7RP65 A0A3Q7SXX8	d154_d0	3.82911	0.981653	3.90068	18	0.00104782	0.0084214	fibulin-2 isoform X1
A0A3Q7SAV0	d154_d0	3.77439	1.16469	3.24069	17	0.00480735	0.0238444	sushi domain-containing protein 2
A0A3Q7SCE3	d154_d0	3.6129	0.823679	4.38629	18	0.000356101	0.00385993	A-kinase anchor protein 12
A0A3Q7TUJ2	d154_d0	3.59711	1.31363	2.7383	17	0.0140073	0.0482474	LOW QUALITY PROTEIN: BTB/POZ domain-containing protein KCTD12
A0A3Q7T1M2	d154_d0	3.54179	1.10867	3.19464	18	0.00502133	0.024486	heparanase
A0A3Q7SBE4	d154_d0	3.45459	1.234	2.7995	18	0.0118493	0.0427903	retinal dehydrogenase 1
A0A3Q7QZ94 A0A3Q7R1U6 A0A3Q7R2D7 A0A3Q7RBI6 A0A3Q7SD71 A0A3Q7SD77	d154_d0	3.44507	1.12887	3.05177	13	0.00926827	0.0360756	Polyadenylate-binding protein (PABP)
A0A3Q7R7A1	d154_d0	3.42659	0.348322	9.83742	18	1.14866e-08	1.66173e-06	fibulin-5
A0A3Q7SEY8	d154_d0	3.37063	0.917598	3.67332	18	0.00173896	0.0118852	mimecan
A0A3Q7TIE0	d154_d0	3.19171	0.42476	7.51414	18	5.91146e-07	2.85064e-05	arachidonate 15-lipoxygenase
A0A3Q7SZG2 A0A3Q7TX00 A0A3Q7TX16 A0A3Q7U960 A0A3Q7U972	d154_d0	2.91903	0.865388	3.37309	18	0.00338741	0.0188479	carboxypeptidase Q isoform X4
A0A3Q7SAL8 A0A3Q7TAE9	d154_d0	2.7868	0.892117	3.12381	18	0.00586553	0.0270188	C-C motif chemokine 15-like isoform X2
A0A3Q7TA50	d154_d0	2.45828	0.311841	7.88312	18	3.02027e-07	1.74773e-05	Glucosamine-6-phosphate isomerase (EC 3.5.99.6) (Glucosamine-6-phosphate deaminase)
A0A3Q7TVF7	d154_d0	2.39956	0.812015	2.95507	18	0.00847304	0.0340491	acid sphingomyelinase-like phosphodiesterase 3a
A0A3Q7RDX9	d154_d0	2.20775	0.285252	7.73964	18	3.9131e-07	2.12286e-05	Rab GDP dissociation inhibitor
A0A3Q7S1D0	d154_d0	2.19326	0.258443	8.48643	18	1.04679e-07	1.00957e-05	regakine-1-like
A0A3Q7RZZ5 A0A3Q7S2F8 A0A3Q7S9H6 A0A3Q7TBT4	d154_d0	2.14129	0.440402	4.86213	18	0.000125233	0.00209042	periostin isoform X1
A0A3Q7TT81	d154_d0	2.00574	0.281523	7.12459	18	1.22521e-06	5.59727e-05	sushi, von Willebrand factor type A, EGF and pentraxin domain-containing protein 1
A0A3Q7RRA1	d154_d0	1.96102	0.429571	4.56506	14	0.000440846	0.00434835	ribonuclease K6-like
A0A3Q7SAF2	d154_d0	1.91866	0.543471	3.53038	18	0.0023899	0.0148174	thrombospondin-3
A0A3Q7TK41	d154_d0	1.91422	0.335902	5.69874	18	2.10083e-05	0.000675377	CD177 antigen
A0A3Q7U550 A0A3Q7UIL3	d154_d0	1.86566	0.230911	8.07955	18	2.12799e-07	1.53694e-05	plastin-2 isoform X2
A0A3Q7TXV6	d154_d0	1.81883	0.161974	11.2292	18	1.45821e-09	4.21908e-07	EGF-containing fibulin-like extracellular matrix protein 2
A0A3Q7SFT4	d154_d0	1.81578	0.355218	5.11172	18	7.29466e-05	0.0015685	antileukoproteinase
A0A3Q7R3E5	d154_d0	1.81245	0.405243	4.47251	17	0.000334882	0.00367946	mammalian ependymin-related protein 1
A0A3Q7SDT4 A0A3Q7SPP1 A0A3Q7SSB5 A0A3Q7TBH1 A0A3Q7TTK8	d154_d0	1.79835	0.612321	2.93695	18	0.00881238	0.0348475	tenascin isoform X1
A0A3Q7SZP4	d154_d0	1.78616	0.379492	4.70672	18	0.000175842	0.0025378	Peptidoglycan-recognition protein
A0A3Q7RCM0	d154_d0	1.73482	0.392911	4.41529	18	0.000333977	0.00367946	polymeric immunoglobulin receptor
A0A3Q7SH90	d154_d0	1.73273	0.195523	8.86198	18	5.54029e-08	6.01121e-06	neutral alpha-glucosidase AB isoform X2
A0A3Q7QYN9 A0A3Q7SCQ6	d154_d0	1.70873	0.213764	7.99357	18	2.47893e-07	1.53694e-05	glucosidase 2 subunit beta isoform X2
A0A3Q7RPV7 A0A3Q7RQH6 A0A3Q7RQI5 A0A3Q7RQJ0 A0A3Q7RRJ8 A0A3Q7RRK2 A0A3Q7RZX9 A0A3Q7RZY3 A0A3Q7SZ46 A0A3Q7SZ51 A0A3Q7SZ60	d154_d0	1.70823	0.541741	3.15321	18	0.00549943	0.0262281	receptor-type tyrosine-protein phosphatase F isoform X5
A0A3Q7UKH9 A0A3Q7V212	d154_d0	1.65012	0.201566	8.18652	18	1.76228e-07	1.50328e-05	Beta-hexosaminidase (EC 3.2.1.52)
A0A3Q7RET5	d154_d0	1.52529	0.479356	3.18196	18	0.00516315	0.0248978	far upstream element-binding protein 2
A0A3Q7RGP0	d154_d0	1.51887	0.517436	2.93538	18	0.00884227	0.0348475	chromogranin-A isoform X3
A0A3Q7SCL5	d154_d0	1.51416	0.455264	3.32589	18	0.00376007	0.0199009	Arp2/3 complex 34 kDa subunit
A0A3Q7UWK0	d154_d0	1.49051	0.249642	5.97058	18	1.19707e-05	0.000432939	Fructose-bisphosphate aldolase (EC 4.1.2.13)
A0A3Q7RTV7	d154_d0	1.43062	0.461907	3.09721	18	0.00621711	0.0278168	retinoic acid receptor responder protein 2 isoform X2
A0A3Q7T5Z6	d154_d0	1.42168	0.435585	3.26383	18	0.00431196	0.0222785	fibrinogen alpha chain
A0A3Q7SYQ9 A0A3Q7T012	d154_d0	1.39892	0.185945	7.52331	18	5.81242e-07	2.85064e-05	Peroxiredoxin (EC 1.11.1.15)
A0A3Q7SLY4	d154_d0	1.39219	0.279499	4.98102	18	9.67373e-05	0.00186071	Alpha-1,4 glucan phosphorylase (EC 2.4.1.1)
A0A3Q7RIU0	d154_d0	1.36097	0.217586	6.25488	18	6.71528e-06	0.000253429	transketolase
A0A3Q7UWA0	d154_d0	1.35826	0.307193	4.42154	18	0.000329398	0.00367946	vimentin
A0A3Q7RMM0 A0A3Q7RWJ0	d154_d0	1.35293	0.388594	3.48161	18	0.00266328	0.0161659	Proteasome subunit beta (EC 3.4.25.1)
A0A3Q7SA53	d154_d0	1.33466	0.202763	6.58235	18	3.49663e-06	0.000151754	semaphorin-4B
A0A3Q7S831	d154_d0	1.33296	0.241649	5.51611	18	3.08127e-05	0.000835794	alpha-2-macroglobulin-like
A0A3Q7TA16	d154_d0	1.29197	0.160973	8.02602	18	2.3399e-07	1.53694e-05	protocadherin-12
A0A3Q7STZ6	d154_d0	1.26759	0.304104	4.16827	18	0.000577536	0.00522189	calpain-2 catalytic subunit
A0A3Q7RVT3	d154_d0	1.26218	0.320415	3.9392	18	0.000961649	0.00794963	Polyadenylate-binding protein (PABP)
A0A3Q7SDJ4	d154_d0	1.26051	0.342634	3.67889	18	0.00171753	0.0118852	thrombospondin-1
A0A3Q7SV28 A0A3Q7SXS2	d154_d0	1.25003	0.251701	4.96633	18	9.98658e-05	0.00186071	vinculin isoform X2
A0A3Q7UYE4	d154_d0	1.24483	0.270382	4.60397	18	0.000220316	0.00281227	Rab GDP dissociation inhibitor
A0A3Q7TX51	d154_d0	1.19712	0.238361	5.02232	18	8.84659e-05	0.00181291	procollagen C-endopeptidase enhancer 2
A0A3Q7STF3	d154_d0	1.18827	0.310676	3.82478	18	0.00124094	0.00970395	lactotransferrin
A0A3Q7UCB9	d154_d0	1.14309	0.140391	8.14222	18	1.90507e-07	1.50328e-05	laminin subunit alpha-5
A0A3Q7R3J6	d154_d0	1.14233	0.322078	3.54676	18	0.00230448	0.0144948	laminin subunit beta-1
A0A3Q7SU13	d154_d0	1.13863	0.227106	5.01363	18	9.01433e-05	0.00181291	Fructose-bisphosphate aldolase (EC 4.1.2.13)
A0A3Q7TGJ2	d154_d0	1.13136	0.194397	5.81983	18	1.63335e-05	0.000545289	Leukotriene A(4) hydrolase (LTA-4 hydrolase) (EC 3.3.2.6)
A0A3Q7TV03	d154_d0	1.10146	0.221969	4.96225	18	0.000100753	0.00186071	endoplasmic reticulum chaperone BiP
A0A3Q7T907	d154_d0	1.07623	0.30271	3.55531	17	0.00243386	0.0149829	Actin-related protein 2
A0A3Q7T899	d154_d0	1.06656	0.279773	3.81223	18	0.00127614	0.00989005	calpain small subunit 1
A0A3Q7TGF9	d154_d0	1.0624	0.225282	4.71586	18	0.000172356	0.0025378	endoplasmin
A0A3Q7U8Q8	d154_d0	1.05018	0.244474	4.29568	18	0.000435241	0.00434835	Aldehyde dehydrogenase family 16 member A1
A0A3Q7TQZ9	d154_d0	1.04825	0.22381	4.68365	18	0.000184959	0.00258943	cystatin-C-like
A0A3Q7RQV2	d154_d0	1.03829	0.220831	4.70175	18	0.000177766	0.0025378	neurogenic locus notch homolog protein 2
A0A3Q7RBL9	d154_d0	1.03322	0.297966	3.46758	18	0.00274751	0.0164179	beta-hexosaminidase subunit beta
A0A3Q7UYT2	d154_d0	1.02815	0.260811	3.94211	18	0.000955417	0.00794963	Actin-related protein 2/3 complex subunit 4
A0A3Q7SIY2	d154_d0	1.02529	0.298682	3.4327	18	0.00296848	0.0171776	microfibril-associated glycoprotein 4
A0A3Q7U0N4	d154_d0	1.02247	0.278328	3.67361	18	0.00173786	0.0118852	arylsulfatase A
A0A3Q7TD26	d154_d0	1.00729	0.201267	5.00472	18	9.18985e-05	0.00181291	immunoglobulin J chain
A0A3Q7T998 A0A3Q7U6W8	d154_d0	1.00466	0.25588	3.92629	18	0.000989711	0.00810442	protocadherin gamma-B7 isoform X8
A0A3Q7TJL4	d154_d0	-1.00861	0.334666	-3.01378	18	0.00745846	0.0306822	serine/threonine-protein phosphatase 2A 65 kDa regulatory subunit A alpha isoform
A0A3Q7TJC7 A0A3Q7U992	d154_d0	-1.00866	0.282333	-3.57259	18	0.00217588	0.0139901	apolipoprotein C-II isoform X2
A0A3Q7U3M5	d154_d0	-1.02458	0.19706	-5.1993	18	6.04346e-05	0.0014216	selenoprotein P
A0A3Q7SN30 A0A3Q7T8F8	d154_d0	-1.10428	0.351808	-3.13886	18	0.00567529	0.0267725	neutrophil cytosol factor 2 isoform X1
A0A3Q7SIL6	d154_d0	-1.10515	0.186147	-5.937	18	1.28254e-05	0.000445297	beta-2-glycoprotein 1
A0A3Q7TUV4	d154_d0	-1.11119	0.200284	-5.54806	18	2.88071e-05	0.000833486	Fc receptor-like protein 2
A0A3Q7UDI2	d154_d0	-1.1229	0.398188	-2.82002	18	0.0113394	0.0418833	serotransferrin-like
A0A3Q7SPK5	d154_d0	-1.12923	0.391341	-2.88555	18	0.00984788	0.0373273	angiotensinogen
A0A3Q7RA35 A0A3Q7RBF8	d154_d0	-1.14031	0.315163	-3.61817	18	0.00196611	0.0131276	Amine oxidase (EC 1.4.3.-)
A0A3Q7SM48	d154_d0	-1.15407	0.36844	-3.13231	18	0.0057573	0.0268726	interleukin-1 receptor accessory protein
A0A3Q7TAD2 A0A3Q7TW96	d154_d0	-1.22176	0.355478	-3.43695	18	0.0029406	0.0171305	plasma kallikrein isoform X2
A0A3Q7STH5	d154_d0	-1.23407	0.294623	-4.18863	18	0.00055199	0.00504344	Fc receptor-like protein 4
A0A3Q7TRH1	d154_d0	-1.24451	0.444744	-2.79827	18	0.0118807	0.0427903	Hedgehog protein
A0A3Q7UBG7	d154_d0	-1.28652	0.416883	-3.08604	18	0.0063708	0.0283582	coagulation factor IX
A0A3Q7SBK4	d154_d0	-1.33588	0.345353	-3.86816	18	0.00112658	0.00897128	methanethiol oxidase
A0A3Q7ULF8	d154_d0	-1.34187	0.308583	-4.3485	18	0.000387172	0.00404898	attractin
A0A3Q7ST36	d154_d0	-1.40292	0.28851	-4.86266	18	0.000125091	0.00209042	E3 ubiquitin-protein ligase TRIM68
A0A3Q7R8F0	d154_d0	-1.44086	0.315488	-4.56709	18	0.000238938	0.00300577	alpha-1-antichymotrypsin-like
A0A3Q7T4K5	d154_d0	-1.44269	0.450566	-3.20195	18	0.00494125	0.024288	Elongation factor 1-alpha
A0A3Q7T2Y8 A0A3Q7TNI2	d154_d0	-1.46894	0.43237	-3.39741	18	0.00320986	0.0181182	serotransferrin isoform X2
A0A3Q7U6Z3	d154_d0	-1.50095	0.482887	-3.10828	18	0.00606833	0.0274339	adiponectin
A0A3Q7RZ57 A0A3Q7S1Z3	d154_d0	-1.54786	0.380813	-4.06464	16	0.000900985	0.0076672	exostosin-like 2 isoform X1
A0A3Q7T142	d154_d0	-1.56209	0.241885	-6.45799	18	4.47241e-06	0.000176457	histidine-rich glycoprotein
A0A3Q7S6U0	d154_d0	-1.58849	0.362575	-4.38112	18	0.000360201	0.00385993	apolipoprotein C-III
A0A3Q7RF54	d154_d0	-1.61221	0.407404	-3.95727	18	0.000923699	0.00778418	Phosphoglycerate kinase (EC 2.7.2.3)
A0A3Q7SQ30	d154_d0	-1.73225	0.637582	-2.71691	18	0.0141344	0.0484926	coagulation factor X
A0A3Q7U1R6	d154_d0	-1.74988	0.41285	-4.23852	18	0.000494089	0.00471285	phosphatidylethanolamine-binding protein 1 isoform X1 (phosphatidylethanolamine-binding protein 1 isoform X2)
A0A3Q7RHQ7	d154_d0	-1.76076	0.597477	-2.94699	12	0.0122124	0.043623	ADP-ribosylation factor 4
A0A3Q7S8S6	d154_d0	-1.88281	0.521895	-3.60764	17	0.0021726	0.0139901	Tubulin alpha chain
A0A3Q7RWK2	d154_d0	-1.89924	0.590186	-3.21804	13	0.00672971	0.0289178	heme-binding protein 1
A0A3Q7RAY3	d154_d0	-1.96558	0.600121	-3.27531	18	0.0042042	0.0219834	Peroxiredoxin (EC 1.11.1.15)
A0A3Q7T3K0 A0A3Q7TP28 A0A3Q7U1H9 A0A3Q7UE75	d154_d0	-1.9719	0.372721	-5.29056	18	4.9718e-05	0.00126927	vitamin K-dependent protein C isoform X3
A0A3Q7SPL2	d154_d0	-1.9897	0.663292	-2.99973	18	0.00768999	0.0314854	ras-related protein Rap-1b
A0A3Q7SQL1	d154_d0	-2.00475	0.582307	-3.44277	15	0.00362522	0.0194369	low molecular weight phosphotyrosine protein phosphatase
A0A3Q7RRP4 A0A3Q7RTW7	d154_d0	-2.00539	0.506151	-3.96203	17	0.00100674	0.00816682	Glyceraldehyde-3-phosphate dehydrogenase (EC 1.2.1.12)
A0A3Q7RWR3 A0A3Q7RZP3 A0A3Q7S5F1	d154_d0	-2.05235	0.579701	-3.54037	18	0.00233745	0.0145965	Ubiquitin carboxyl-terminal hydrolase (EC 3.4.19.12)
A0A3Q7RZS9	d154_d0	-2.06745	0.442868	-4.66832	18	0.000191282	0.00259774	Glyceraldehyde-3-phosphate dehydrogenase (EC 1.2.1.12)
A0A3Q7SYJ9	d154_d0	-2.15439	0.68792	-3.13175	18	0.00576436	0.0268726	Lipoprotein lipase (LPL) (EC 3.1.1.34)
A0A3Q7U079	d154_d0	-2.28991	0.488333	-4.68924	17	0.000210967	0.00273313	F-box only protein 7
A0A3Q7V1L9	d154_d0	-2.3036	0.79576	-2.89484	18	0.00965228	0.0369083	pleckstrin
A0A3Q7T0T4	d154_d0	-2.44854	0.463179	-5.28638	12	0.000192579	0.00259774	T-complex protein 1 subunit delta
A0A3Q7SKN5 A0A3Q7SZ06 A0A3Q7T234 A0A3Q7U4V9	d154_d0	-2.68597	0.763911	-3.51607	16	0.00286463	0.0168006	Ubiquitin carboxyl-terminal hydrolase (EC 3.4.19.12)
A0A3Q7REE8 P21201	d154_d0	-2.75747	0.876299	-3.14672	18	0.00557831	0.0264589	hemoglobin subunit beta
A0A3Q7TAF1 A0A3Q7TSN1	d154_d0	-2.7591	0.474775	-5.81139	13	6.05983e-05	0.0014216	talin-2 isoform X1
A0A3Q7TQ71	d154_d0	-2.87943	0.880344	-3.2708	11	0.00745456	0.0306822	cytokine receptor-like factor 3
A0A3Q7REP8 P21200	d154_d0	-2.88356	0.9527	-3.02673	18	0.00725112	0.0304057	hemoglobin subunit alpha
A0A3Q7TGB4	d154_d0	-2.99665	0.6936	-4.32043	18	0.00041201	0.00420734	fermitin family homolog 3
A0A3Q7UJW0	d154_d0	-3.02537	0.872926	-3.46578	18	0.00275846	0.0164179	T-complex protein 1 subunit epsilon
A0A3Q7RCV1	d154_d0	-3.19241	0.685996	-4.65369	18	0.000197524	0.00259774	Tubulin beta chain
A0A3Q7SDR8	d154_d0	-3.20715	1.14218	-2.80791	18	0.0116376	0.0425576	ADP-ribosyl cyclase/cyclic ADP-ribose hydrolase 2
A0A3Q7UJA1	d154_d0	-3.80053	0.867748	-4.37977	7	0.00323539	0.0181182	T-complex protein 1 subunit zeta
A0A0R3PH37 A0A3Q7THG9 A0A3Q7UI48	d154_d0	-4.07251	1.48137	-2.74916	18	0.0131961	0.0461863	GTP-binding nuclear protein Ran
A0A3Q7TH80 A0A3Q7TV30	d154_d0	-4.11977	1.18888	-3.46525	18	0.00276175	0.0164179	talin-1 isoform X2
A0A3Q7RF03	d154_d0	-4.66987	1.43807	-3.24731	17	0.00473928	0.0237786	transforming protein RhoA
A0A3Q7SEB2	d154_d0	-4.75485	1.2985	-3.66179	18	0.00178417	0.0120989	adenosine deaminase isoform X1
A0A3Q7QZI1	d154_d0	-4.85465	1.57824	-3.07598	18	0.00651243	0.0285495	macrophage migration inhibitory factor
A0A3Q7TN55 A0A3Q7UH88	d154_d0	-5.13977	1.68483	-3.05062	18	0.0068831	0.0292869	myosin-9 isoform X2
A0A3Q7TVU9	d154_d0	-5.26282	1.38975	-3.78688	18	0.00135029	0.0101039	bile salt-activated lipase
A0A3Q7SE22	d154_d0	-5.32403	1.73653	-3.06589	18	0.00665749	0.0287498	sorbitol dehydrogenase
A0A3Q7RYX4	d154_d0	-5.35475	1.65524	-3.23504	18	0.00459433	0.0231853	cofilin-1
A0A3Q7SXQ9 A0A3Q7U6Y2 A0A3Q7UNM2	d154_d0	-5.85256	1.41051	-4.14926	18	0.000602462	0.00539111	eukaryotic initiation factor 4A-I isoform X1
A0A3Q7SY54 A0A3Q7UPE8	d154_d0	-5.89182	2.00968	-2.93172	18	0.00891262	0.0348475	transitional endoplasmic reticulum ATPase isoform X1
A0A3Q7TW22	d154_d0	-5.93466	1.55844	-3.80808	18	0.00128799	0.00989355	BPI fold-containing family B member 1
A0A3Q7TBC3	d154_d0	-6.08186	2.20024	-2.76417	18	0.0127797	0.0452767	lambda-crystallin homolog
A0A3Q7TFJ5	d154_d0	-6.47932	1.42467	-4.54793	18	0.00024923	0.00307077	alpha-actinin-1
A0A3Q7RPS7	d154_d0	-6.70032	1.51137	-4.43327	18	0.000320965	0.00366576	hemoglobin subunit beta-like
A0A3Q7U4K3	d154_d0	-6.7875	1.99384	-3.40423	16	0.00362762	0.0194369	ATP-dependent 6-phosphofructokinase (ATP-PFK) (Phosphofructokinase) (EC 2.7.1.11) (Phosphohexokinase)
A0A3Q7SC64 A0A3Q7SMH1	d154_d0	-7.08745	1.97233	-3.59343	17	0.00224062	0.0142297	myosin light polypeptide 6 isoform X2
A0A3Q7RCK4 A0A3Q7SNI7	d154_d0	-7.13259	1.62413	-4.39165	15	0.000525626	0.00494529	four and a half LIM domains protein 1 isoform X1
A0A3Q7RCF1	d154_d0	-7.23929	2.19985	-3.29082	10	0.00813876	0.0328579	cAMP-dependent protein kinase type II-beta regulatory subunit
A0A3Q7TGW1	d154_d0	-7.44157	1.64487	-4.52409	4	0.0106251	0.0396252	sialic acid synthase
A0A3Q7TZR7	d154_d0	-7.56425	2.19741	-3.44235	9	0.00736311	0.0305798	protein/nucleic acid deglycase DJ-1
A0A3Q7RLV2	d154_d0	-7.90449	1.64885	-4.79395	18	0.000145303	0.00225219	Tubulin beta chain
A0A3Q7SNM5 A0A3Q7SNN4	d154_d0	-7.95294	2.38227	-3.33839	18	0.00365759	0.0194772	acylamino-acid-releasing enzyme isoform X1
A0A3Q7UCJ4	d154_d0	-8.03838	1.68572	-4.76851	17	0.000178348	0.0025378	Tubulin beta chain
A0A3Q7TCW9	d154_d0	-8.29857	1.80737	-4.59152	12	0.000619948	0.00543713	T-complex protein 1 subunit gamma
A0A3Q7SS51	d154_d0	-9.0138	1.15341	-7.8149	8	5.16629e-05	0.00128124	Thioredoxin
A0A3Q7RRU8	d154_d0	-9.24763	2.71427	-3.40704	14	0.00425289	0.0221048	nucleosome assembly protein 1-like 1 isoform X1
A0A3Q7TX66	d154_d0	-9.31849	1.03477	-9.00535	18	4.36547e-08	5.41318e-06	flavin reductase (NADPH)
A0A3Q7TMY6 A0A3Q7UH09	d154_d0	-9.43008	1.17623	-8.01722	12	3.67801e-06	0.000152024	LIM and senescent cell antigen-like-containing domain protein
A0A3Q7RAD1	d154_d0	-9.59209	2.14642	-4.46888	14	0.000529852	0.00494529	integrin-linked protein kinase
A0A3Q7U5D8	d154_d0	-9.94601	2.62367	-3.79087	13	0.00224594	0.0142297	beta-parvin
A0A3Q7T9N6	d84_d35	11.2768	0.371539	30.3516	16	1.33227e-15	1.18439e-12	chitinase-3-like protein 1 isoform X1
A0A3Q7UKD7	d84_d35	5.43241	0.962264	5.64545	15	4.6553e-05	0.0067446	protocadherin gamma-C3 isoform X5
A0A3Q7TDI6 A0A3Q7UBQ3 A0A3Q7UQ54	d84_d35	4.62151	1.09603	4.21658	18	0.000518762	0.0271282	elastin isoform X2
A0A3Q7TVF7	d84_d35	4.20106	0.711924	5.901	18	1.38119e-05	0.00409293	acid sphingomyelinase-like phosphodiesterase 3a
A0A3Q7S3W4	d84_d35	3.20845	0.617331	5.1973	18	6.06938e-05	0.0067446	pulmonary surfactant-associated protein B
A0A3Q7UY48	d84_d35	3.11666	0.831078	3.75014	17	0.00159444	0.045736	60S acidic ribosomal protein P1
A0A3Q7UN40	d84_d35	2.03289	0.41431	4.90669	16	0.000158045	0.0131529	bone marrow proteoglycan
A0A3Q7SJ69 A0A3Q7T7H1	d84_d35	1.29886	0.230718	5.62964	17	3.0018e-05	0.00533719	Galectin
A0A3Q7S1D0	d84_d35	1.18748	0.22667	5.23881	18	5.55311e-05	0.0067446	regakine-1-like
A0A3Q7TIH1	d84_d35	1.17869	0.261372	4.50964	18	0.000271171	0.017948	napsin-A
A0A3Q7U550 A0A3Q7UIL3	d84_d35	1.13606	0.197882	5.74111	18	1.92331e-05	0.00427457	plastin-2 isoform X2
A0A3Q7TK41	d84_d35	1.11427	0.29052	3.83544	18	0.00121181	0.0386874	CD177 antigen
A0A3Q7ULF8	d84_d35	-1.0154	0.26315	-3.85863	18	0.00115078	0.0386874	attractin
A0A3Q7TH33	d84_d35	-1.22567	0.279232	-4.38943	9	0.001747	0.045736	cytosol aminopeptidase
A0A3Q7RCM0	d84_d35	-1.23618	0.333248	-3.7095	18	0.00160437	0.045736	polymeric immunoglobulin receptor
A0A3Q7S6U0	d84_d35	-1.2369	0.318	-3.88963	18	0.00107394	0.0381893	apolipoprotein C-III
A0A3Q7RF88	d84_d35	-2.40093	0.61019	-3.93472	18	0.000971289	0.0359782	Serum amyloid A protein
A0A3Q7T9N6	d154_d35	11.0661	0.427876	25.8629	16	1.77636e-14	1.54543e-11	chitinase-3-like protein 1 isoform X1
A0A3Q7SCP6 A0A3Q7TCE1	d154_d35	8.78986	2.09938	4.18688	17	0.000618904	0.00618904	interleukin enhancer-binding factor 2 isoform X2
A0A3Q7TZ07 A0A3Q7UP27	d154_d35	7.74034	1.3954	5.54703	18	2.88697e-05	0.0011934	thimet oligopeptidase isoform X2
A0A3Q7TAE6 A0A3Q7TWB1 A0A3Q7V351	d154_d35	7.41329	2.24154	3.30723	17	0.00416456	0.0238366	protocadherin Fat 1 isoform X2
A0A3Q7QZ21 A0A3Q7R1N5 A0A3Q7RBC2 A0A3Q7SD19	d154_d35	6.92586	1.52759	4.53384	18	0.00025709	0.00344105	interleukin enhancer-binding factor 3 isoform X2
A0A3Q7RCZ9 A0A3Q7RMG8	d154_d35	6.89424	2.09868	3.28503	16	0.00466403	0.0262131	protein phosphatase 1 regulatory subunit 7 isoform X2
A0A3Q7SZ69	d154_d35	6.85134	2.17159	3.15499	15	0.00653932	0.0326966	S-adenosylmethionine synthase (EC 2.5.1.6)
A0A3Q7RLI5 A0A3Q7SVR7	d154_d35	6.64894	2.22748	2.98496	18	0.00794086	0.0367476	insulin-degrading enzyme isoform X2
A0A3Q7SP16	d154_d35	6.43553	2.20595	2.91735	14	0.0112496	0.0472811	cartilage intermediate layer protein 1
A0A3Q7UKD7	d154_d35	6.0521	1.0706	5.65298	15	4.59077e-05	0.00158288	protocadherin gamma-C3 isoform X5
A0A3Q7SXF5	d154_d35	5.99119	1.73576	3.45162	12	0.00479068	0.0262131	LOW QUALITY PROTEIN: guanylate-binding protein 1
A0A3Q7T9C1	d154_d35	5.6465	1.89028	2.98712	17	0.00827888	0.0381091	growth/differentiation factor 11
A0A3Q7SVM8	d154_d35	4.47896	1.24708	3.59157	11	0.00423197	0.0240641	microfibrillar-associated protein 2
A0A3Q7TUJ2	d154_d35	4.26346	1.36651	3.11996	17	0.0062321	0.0317072	LOW QUALITY PROTEIN: BTB/POZ domain-containing protein KCTD12
A0A3Q7TDI6 A0A3Q7UBQ3 A0A3Q7UQ54	d154_d35	4.24239	1.27232	3.33438	18	0.00369015	0.0224506	elastin isoform X2
A0A3Q7R2X0 A0A3Q7R3M7	d154_d35	3.71666	1.18507	3.13623	18	0.00570814	0.0300974	complement C1q tumor necrosis factor-related protein 3 isoform X2
A0A3Q7SCE3	d154_d35	3.63346	0.823679	4.41125	18	0.000336972	0.00418808	A-kinase anchor protein 12
A0A3Q7UY48	d154_d35	3.57982	0.96948	3.69251	17	0.00180697	0.01379	60S acidic ribosomal protein P1
A0A3Q7TXZ8	d154_d35	3.06093	0.867733	3.5275	18	0.00240523	0.0167531	calpain-1 catalytic subunit isoform X1
A0A3Q7SAF2	d154_d35	2.8085	0.543471	5.1677	18	6.46738e-05	0.00170504	thrombospondin-3
A0A3Q7T985	d154_d35	2.67631	0.754293	3.5481	16	0.00267724	0.0179169	protocadherin gamma-A10 isoform X6
A0A3Q7QV61	d154_d35	2.63178	0.785958	3.3485	17	0.00380936	0.0227727	maltase-glucoamylase, intestinal
A0A3Q7R757	d154_d35	2.60988	0.657875	3.96713	18	0.000903619	0.00812814	collagen alpha-2(VI) chain
A0A3Q7RZZ5 A0A3Q7S2F8 A0A3Q7S9H6 A0A3Q7TBT4	d154_d35	2.54083	0.440402	5.76934	18	1.81369e-05	0.00109102	periostin isoform X1
A0A3Q7UN40	d154_d35	2.46605	0.478202	5.15692	16	9.54998e-05	0.0019322	bone marrow proteoglycan
A0A3Q7TA50	d154_d35	2.44997	0.311841	7.85645	18	3.16857e-07	9.18884e-05	Glucosamine-6-phosphate isomerase (EC 3.5.99.6) (Glucosamine-6-phosphate deaminase)
A0A3Q7S3W4	d154_d35	2.40302	0.715434	3.35883	18	0.00349602	0.0217253	pulmonary surfactant-associated protein B
A0A3Q7TJN8	d154_d35	2.3569	0.786962	2.99493	18	0.00777061	0.0363464	prolyl endopeptidase
A0A3Q7SDT4 A0A3Q7SPP1 A0A3Q7SSB5 A0A3Q7TBH1 A0A3Q7TTK8	d154_d35	2.2915	0.612321	3.74233	18	0.00149122	0.0117942	tenascin isoform X1
A0A3Q7SCL5	d154_d35	2.14413	0.455264	4.70965	18	0.000174718	0.00262077	Arp2/3 complex 34 kDa subunit
A0A3Q7UNB8	d154_d35	2.0539	0.58985	3.48206	17	0.00285285	0.018754	chondroitin sulfate proteoglycan 4
A0A3Q7TS05	d154_d35	1.88418	0.547224	3.44315	18	0.00290046	0.0188313	LOW QUALITY PROTEIN: SPARC
A0A3Q7TT81	d154_d35	1.79519	0.281523	6.37672	18	5.25882e-06	0.000508353	sushi, von Willebrand factor type A, EGF and pentraxin domain-containing protein 1
A0A3Q7SFT4	d154_d35	1.76384	0.355218	4.96552	18	0.000100041	0.00196107	antileukoproteinase
A0A3Q7R7A1	d154_d35	1.74789	0.348322	5.01804	18	8.92875e-05	0.00189464	fibulin-5
A0A3Q7RMM0 A0A3Q7RWJ0	d154_d35	1.6901	0.388594	4.34927	18	0.000386509	0.0045441	Proteasome subunit beta (EC 3.4.25.1)
A0A3Q7SMH4	d154_d35	1.68389	0.501984	3.35447	18	0.00352988	0.0217801	Proteasome subunit beta (EC 3.4.25.1)
A0A3Q7U550 A0A3Q7UIL3	d154_d35	1.67485	0.230911	7.2532	18	9.61001e-07	0.000167214	plastin-2 isoform X2
A0A3Q7S528	d154_d35	1.64528	0.455521	3.61186	18	0.00199389	0.0147007	Matrix Gla protein (MGP)
A0A3Q7UWA0	d154_d35	1.63498	0.307193	5.32234	18	4.64603e-05	0.00158288	vimentin
A0A3Q7TCJ1	d154_d35	1.62065	0.469214	3.45397	17	0.00303189	0.0193952	cadherin-11
A0A3Q7SJ37	d154_d35	1.61535	0.307827	5.24758	18	5.44992e-05	0.00167202	Proteasome subunit alpha type (EC 3.4.25.1)
A0A3Q7T899	d154_d35	1.60551	0.279773	5.73863	18	1.93325e-05	0.00109102	calpain small subunit 1
A0A3Q7SID7	d154_d35	1.59638	0.326207	4.89378	18	0.0001169	0.00211881	Proteasome subunit beta (EC 3.4.25.1)
A0A3Q7RDX9	d154_d35	1.57996	0.285252	5.53883	18	2.93724e-05	0.0011934	Rab GDP dissociation inhibitor
A0A3Q7TEN9	d154_d35	1.56955	0.302351	5.19115	18	6.14995e-05	0.00167202	Proteasome endopeptidase complex (EC 3.4.25.1)
A0A3Q7QUT2	d154_d35	1.56447	0.264508	5.91463	3	0.00965402	0.0426345	collagen alpha-1(V) chain
A0A3Q7UNR0	d154_d35	1.53747	0.315664	4.87058	18	0.000122951	0.002183	glycine--tRNA ligase
A0A3Q7T907	d154_d35	1.52474	0.30271	5.03694	17	0.000101435	0.00196107	Actin-related protein 2
A0A3Q7RPU4	d154_d35	1.52243	0.345756	4.4032	5	0.00700092	0.0340268	Olfactory receptor
A0A3Q7STZ6	d154_d35	1.52136	0.304104	5.00276	18	9.22881e-05	0.00191168	calpain-2 catalytic subunit
A0A3Q7TQZ9	d154_d35	1.49259	0.22381	6.669	18	2.94924e-06	0.000366548	cystatin-C-like
A0A3Q7UA70	d154_d35	1.47376	0.370703	3.97557	18	0.00088679	0.00812814	Proteasome subunit alpha type (EC 3.4.25.1)
A0A3Q7R3J6	d154_d35	1.45594	0.322078	4.52044	18	0.000264791	0.00349042	laminin subunit beta-1
A0A3Q7UUD4	d154_d35	1.44309	0.365042	3.95322	18	0.000932068	0.0081909	Proteasome endopeptidase complex (EC 3.4.25.1)
A0A3Q7S894	d154_d35	1.3934	0.329485	4.22901	18	0.000504631	0.00555733	Proteasome subunit alpha type (EC 3.4.25.1)
A0A3Q7RCK0 A0A3Q7RDA0	d154_d35	1.388	0.251177	5.52598	18	3.0178e-05	0.0011934	Nicotinate phosphoribosyltransferase (EC 6.3.4.21)
A0A3Q7T998 A0A3Q7U6W8	d154_d35	1.36639	0.25588	5.33997	18	4.47479e-05	0.00158288	protocadherin gamma-B7 isoform X8
A0A3Q7SLY4	d154_d35	1.33562	0.279499	4.77861	18	0.000150255	0.00237677	Alpha-1,4 glucan phosphorylase (EC 2.4.1.1)
A0A3Q7R0R4 A0A3Q7R3T1	d154_d35	1.32143	0.456307	2.89592	18	0.00962992	0.0426345	Golgi membrane protein 1 isoform X2
A0A3Q7SJ02	d154_d35	1.31953	0.315233	4.18588	18	0.000555376	0.00596515	Proteasome subunit alpha type (EC 3.4.25.1)
A0A3Q7RXR0	d154_d35	1.31814	0.326293	4.03974	18	0.000768701	0.00738883	Proteasome subunit beta (EC 3.4.25.1)
A0A3Q7SJ69 A0A3Q7T7H1	d154_d35	1.30849	0.26265	4.98187	17	0.000113818	0.00210684	Galectin
A0A3Q7SBN3	d154_d35	1.30458	0.271962	4.79691	18	0.000144369	0.00233927	Proteasome subunit beta (EC 3.4.25.1)
A0A3Q7RRA1	d154_d35	1.30158	0.419286	3.10428	14	0.00776605	0.0363464	ribonuclease K6-like
A0A3Q7SKV1	d154_d35	1.28078	0.308324	4.154	18	0.000596154	0.00610181	Proteasome subunit alpha type (EC 3.4.25.1)
A0A3Q7T1X9	d154_d35	1.23778	0.282612	4.37978	18	0.000361267	0.00436531	Proteasome endopeptidase complex (EC 3.4.25.1)
A0A3Q7RIU0	d154_d35	1.23239	0.217586	5.66392	18	2.25925e-05	0.00115621	transketolase
A0A3Q7TXV6	d154_d35	1.22526	0.161974	7.56458	18	5.38722e-07	0.000117172	EGF-containing fibulin-like extracellular matrix protein 2
A0A3Q7TIE0	d154_d35	1.21477	0.42476	2.8599	18	0.0104076	0.0447303	arachidonate 15-lipoxygenase
A0A3Q7T381	d154_d35	1.1885	0.182513	6.51189	18	4.01889e-06	0.000437055	actin-related protein 3
A0A3Q7U8Q8	d154_d35	1.18787	0.244474	4.85889	18	0.00012612	0.00219448	Aldehyde dehydrogenase family 16 member A1
A0A3Q7U320	d154_d35	1.18723	0.318851	3.72345	18	0.00155527	0.01219	Proteasome subunit beta (EC 3.4.25.1)
A0A3Q7TK41	d154_d35	1.17677	0.335902	3.50331	18	0.00253801	0.0173864	CD177 antigen
A0A3Q7SV28 A0A3Q7SXS2	d154_d35	1.16909	0.251701	4.64473	18	0.000201446	0.00282674	vinculin isoform X2
A0A3Q7TTE3	d154_d35	1.1465	0.36982	3.10016	18	0.0061772	0.0316127	creatine kinase B-type
A0A3Q7TA16	d154_d35	1.14002	0.160973	7.08208	18	1.32827e-06	0.0001926	protocadherin-12
A0A3Q7S1D0	d154_d35	1.13202	0.258443	4.38017	18	0.000360958	0.00436531	regakine-1-like
A0A3Q7UWK0	d154_d35	1.11708	0.249642	4.47471	18	0.000292896	0.00380327	Fructose-bisphosphate aldolase (EC 4.1.2.13)
A0A3Q7S418	d154_d35	1.09773	0.21037	5.2181	18	5.80483e-05	0.00167202	14-3-3 protein zeta/delta
A0A3Q7TGF9	d154_d35	1.08007	0.225282	4.79429	18	0.000145196	0.00233927	endoplasmin
A0A3Q7SF27	d154_d35	1.05527	0.29839	3.53656	18	0.0023573	0.0167531	thrombospondin-4
A0A3Q7UYT2	d154_d35	1.05186	0.260811	4.03302	18	0.000780291	0.00738883	Actin-related protein 2/3 complex subunit 4
A0A3Q7RQV2	d154_d35	1.04619	0.220831	4.73751	18	0.000164381	0.00250898	neurogenic locus notch homolog protein 2
A0A3Q7SU13	d154_d35	1.0428	0.227106	4.59171	18	0.000226339	0.00312563	Fructose-bisphosphate aldolase (EC 4.1.2.13)
A0A3Q7RYR7	d154_d35	1.02136	0.359748	2.8391	18	0.0108838	0.0459657	U6 snRNA-associated Sm-like protein LSm3
A0A3Q7T706	d154_d35	1.00335	0.275764	3.63844	18	0.00187939	0.0139749	insulin-like growth factor-binding protein 6
A0A3Q7U1B6	d154_d35	1.00024	0.17113	5.84495	18	1.55062e-05	0.00109102	LOW QUALITY PROTEIN: actin, cytoplasmic 1
A0A3Q7RA35 A0A3Q7RBF8	d154_d35	-1.01402	0.315163	-3.21746	18	0.00477551	0.0262131	Amine oxidase (EC 1.4.3.-)
A0A3Q7SBK4	d154_d35	-1.08715	0.345353	-3.14792	18	0.00556363	0.0295144	methanethiol oxidase
A0A3Q7UTZ4	d154_d35	-1.12472	0.261145	-4.30687	18	0.000424583	0.00492517	apolipoprotein B-100
A0A3Q7SIL6	d154_d35	-1.12818	0.186147	-6.06068	18	9.95531e-06	0.000866112	beta-2-glycoprotein 1
A0A3Q7U3M5	d154_d35	-1.1633	0.19706	-5.90325	18	1.37479e-05	0.00108734	selenoprotein P
A0A3Q7SM48	d154_d35	-1.26514	0.36844	-3.43378	18	0.00296134	0.0190842	interleukin-1 receptor accessory protein
A0A3Q7S6U0	d154_d35	-1.30177	0.362575	-3.59035	18	0.00209164	0.0151644	apolipoprotein C-III
A0A3Q7STH5	d154_d35	-1.3405	0.294623	-4.54989	18	0.000248156	0.00337338	Fc receptor-like protein 4
A0A3Q7TAD2 A0A3Q7TW96	d154_d35	-1.43832	0.355478	-4.04615	18	0.000757816	0.00738883	plasma kallikrein isoform X2
A0A3Q7ST36	d154_d35	-1.46388	0.28851	-5.07393	18	7.9136e-05	0.00189464	E3 ubiquitin-protein ligase TRIM68
A0A3Q7U079	d154_d35	-1.50323	0.488333	-3.07829	17	0.00681409	0.0336833	F-box only protein 7
A0A3Q7U6Z3	d154_d35	-1.52701	0.482887	-3.16225	18	0.00539147	0.0289542	adiponectin
A0A3Q7ULF8	d154_d35	-1.56252	0.308583	-5.06355	18	8.09276e-05	0.00189464	attractin
A0A3Q7TCB9	d154_d35	-1.6202	0.535423	-3.02603	18	0.00726221	0.0347255	Haptoglobin
A0A3Q7SAF1	d154_d35	-1.65833	0.501511	-3.30666	18	0.00392323	0.0230622	Calmodulin
A0A3Q7RAY3	d154_d35	-1.71774	0.600121	-2.86232	18	0.0103535	0.0447303	Peroxiredoxin (EC 1.11.1.15)
A0A3Q7SQL1	d154_d35	-1.77373	0.571284	-3.10482	15	0.0072456	0.0347255	low molecular weight phosphotyrosine protein phosphatase
A0A3Q7SIP7	d154_d35	-1.77899	0.473416	-3.75777	16	0.00171934	0.0133556	twinfilin-1
A0A3Q7TAF1 A0A3Q7TSN1	d154_d35	-1.99762	0.490983	-4.06861	13	0.00132912	0.0108069	talin-2 isoform X1
A0A3Q7SA71 A0A3Q7SDG1	d154_d35	-2.25548	0.670673	-3.36301	18	0.00346383	0.0216801	tropomyosin alpha-3 chain isoform X2
A0A3Q7U1R6	d154_d35	-2.30724	0.41285	-5.58858	18	2.64555e-05	0.0011934	phosphatidylethanolamine-binding protein 1 isoform X1 (phosphatidylethanolamine-binding protein 1 isoform X2)
A0A3Q7RF54	d154_d35	-2.33067	0.407404	-5.72078	18	2.00648e-05	0.00109102	Phosphoglycerate kinase (EC 2.7.2.3)
A0A3Q7SKQ1	d154_d35	-2.34375	0.528752	-4.43261	18	0.000321434	0.00405286	ADP-ribosylation factor 3
A0A3Q7SMF8 A0A3Q7T9V4	d154_d35	-2.38574	0.701134	-3.40269	8	0.00932332	0.0418108	protein canopy homolog 2 isoform X2
A0A3Q7RWK2	d154_d35	-2.60942	0.584971	-4.46076	13	0.000641815	0.00634522	heme-binding protein 1
A0A3Q7REE8 P21201	d154_d35	-2.90803	0.876299	-3.31854	18	0.00382163	0.0227727	hemoglobin subunit beta
A0A3Q7RHQ7	d154_d35	-3.03285	0.576398	-5.26173	12	0.000200505	0.00282674	ADP-ribosylation factor 4
A0A3Q7REP8 P21200	d154_d35	-3.07061	0.9527	-3.22306	18	0.00471705	0.0262131	hemoglobin subunit alpha
A0A3Q7V1L9	d154_d35	-3.69863	0.79576	-4.64792	18	0.000200042	0.00282674	pleckstrin
A0A0R3PH37 A0A3Q7THG9 A0A3Q7UI48	d154_d35	-4.25628	1.48137	-2.87321	18	0.0101134	0.0444376	GTP-binding nuclear protein Ran
A0A3Q7SY04	d154_d35	-4.30458	1.23477	-3.48614	18	0.00263662	0.0177818	ras-related protein Rab-7a
A0A3Q7S7K4	d154_d35	-4.78991	1.21986	-3.92661	18	0.000989005	0.00851915	tropomyosin alpha-4 chain
A0A3Q7TW22	d154_d35	-5.15358	1.55844	-3.30689	18	0.00392121	0.0230622	BPI fold-containing family B member 1
A0A3Q7RFP2	d154_d35	-5.15899	1.78741	-2.8863	17	0.010256	0.0447303	Peptidyl-prolyl cis-trans isomerase (PPIase) (EC 5.2.1.8)
A0A3Q7TVU9	d154_d35	-5.38992	1.38975	-3.87833	18	0.00110133	0.00926837	bile salt-activated lipase
A0A3Q7SEB2	d154_d35	-5.45886	1.2985	-4.20397	18	0.000533493	0.00580173	adenosine deaminase isoform X1
A0A3Q7SXQ9 A0A3Q7U6Y2 A0A3Q7UNM2	d154_d35	-5.98156	1.41051	-4.24071	18	0.000491693	0.00548669	eukaryotic initiation factor 4A-I isoform X1
A0A3Q7RPS7	d154_d35	-5.98206	1.51137	-3.95803	18	0.000922124	0.0081862	hemoglobin subunit beta-like
A0A3Q7TJB4	d154_d35	-6.23013	1.80412	-3.45328	18	0.00283603	0.018754	vasodilator-stimulated phosphoprotein
A0A3Q7RK13	d154_d35	-6.24746	2.04822	-3.05018	18	0.00688968	0.0338645	uridine 5'-monophosphate synthase
A0A3Q7RRQ6	d154_d35	-6.7062	2.04124	-3.28535	11	0.00726441	0.0347255	Galectin
A0A3Q7QZI1	d154_d35	-6.76664	1.57824	-4.28745	18	0.000443262	0.00507419	macrophage migration inhibitory factor
A0A3Q7TCE3 A0A3Q7UNR5	d154_d35	-6.88936	1.50995	-4.56264	16	0.000319428	0.00405286	5'-nucleotidase (EC 3.1.3.5)
A0A3Q7RYP2	d154_d35	-7.01831	2.22392	-3.15582	16	0.00611996	0.0315051	GTP-binding protein SAR1b
A0A3Q7RID9	d154_d35	-7.30759	1.46137	-5.00051	17	0.000109462	0.00207026	tropomyosin alpha-4 chain isoform X1
A0A3Q7QZ10	d154_d35	-8.14732	2.05438	-3.96583	18	0.000906241	0.00812814	serpin B9-like
A0A3Q7RCK4 A0A3Q7SNI7	d154_d35	-8.42488	1.58678	-5.3094	15	8.74732e-05	0.00189464	four and a half LIM domains protein 1 isoform X1
A0A3Q7TX66	d154_d35	-8.5213	1.03477	-8.23495	18	1.61884e-07	7.04195e-05	flavin reductase (NADPH)
A0A3Q7RYX4	d154_d35	-8.79574	1.65524	-5.31389	18	4.73044e-05	0.00158288	cofilin-1
A0A3Q7U5D8	d154_d35	-8.82126	2.59009	-3.40578	13	0.00468996	0.0262131	beta-parvin
A0A3Q7SS51	d154_d35	-9.12113	1.17814	-7.74196	8	5.52493e-05	0.00167202	Thioredoxin
A0A3Q7TZR7	d154_d35	-10.0164	2.12762	-4.7078	9	0.00110794	0.00926837	protein/nucleic acid deglycase DJ-1
A0A3Q7TZ07 A0A3Q7UP27	d154_d84	5.33635	1.3954	3.82424	18	0.00124244	0.0338176	thimet oligopeptidase isoform X2
A0A3Q7RZZ5 A0A3Q7S2F8 A0A3Q7S9H6 A0A3Q7TBT4	d154_d84	2.11823	0.440402	4.80976	18	0.000140375	0.012108	periostin isoform X1
A0A3Q7SFT4	d154_d84	1.68046	0.355218	4.73079	18	0.000166815	0.012108	antileukoproteinase
A0A3Q7SCL5	d154_d84	1.62928	0.455264	3.57875	18	0.00214628	0.038946	Arp2/3 complex 34 kDa subunit
A0A3Q7TA50	d154_d84	1.48951	0.311841	4.77651	18	0.000150944	0.012108	Glucosamine-6-phosphate isomerase (EC 3.5.99.6) (Glucosamine-6-phosphate deaminase)
A0A3Q7RD39	d154_d84	1.27514	0.275798	4.62345	18	0.000211083	0.0138315	coagulation factor XIII A chain
A0A3Q7R0D2	d154_d84	1.2698	0.240886	5.27137	18	5.17973e-05	0.00796433	LOW QUALITY PROTEIN: extracellular matrix protein 1
A0A3Q7TCQ9	d154_d84	1.20899	0.327673	3.68961	18	0.00167703	0.0371209	72 kDa type IV collagenase
A0A3Q7R7A1	d154_d84	1.19841	0.348322	3.44054	18	0.00291732	0.0461997	fibulin-5
A0A3Q7TT81	d154_d84	1.19636	0.281523	4.24959	18	0.000482099	0.01764	sushi, von Willebrand factor type A, EGF and pentraxin domain-containing protein 1
A0A3Q7RDX9	d154_d84	1.18688	0.285252	4.16083	18	0.000587172	0.0196703	Rab GDP dissociation inhibitor
A0A3Q7TCJ0	d154_d84	1.13581	0.285793	3.97423	18	0.000889444	0.0258235	dermatopontin
A0A3Q7T899	d154_d84	1.1339	0.279773	4.05294	18	0.000746446	0.0232198	calpain small subunit 1
A0A3Q7STZ6	d154_d84	1.13036	0.304104	3.71702	18	0.00157771	0.0371209	calpain-2 catalytic subunit
A0A3Q7UWA0	d154_d84	1.1189	0.307193	3.64234	18	0.00186313	0.0377402	vimentin
A0A3Q7SID7	d154_d84	1.11327	0.326207	3.41277	18	0.00310248	0.0482546	Proteasome subunit beta (EC 3.4.25.1)
A0A3Q7ST36	d154_d84	-1.17907	0.28851	-4.08675	18	0.000692328	0.022334	E3 ubiquitin-protein ligase TRIM68
A0A3Q7U079	d154_d84	-1.84858	0.488333	-3.78549	17	0.00147664	0.0367472	F-box only protein 7
A0A3Q7U1R6	d154_d84	-2.02007	0.41285	-4.89299	18	0.0001171	0.012108	phosphatidylethanolamine-binding protein 1 isoform X1 (phosphatidylethanolamine-binding protein 1 isoform X2)
A0A3Q7RF54	d154_d84	-2.14063	0.407404	-5.25432	18	5.3719e-05	0.00796433	Phosphoglycerate kinase (EC 2.7.2.3)
A0A3Q7TAF1 A0A3Q7TSN1	d154_d84	-2.31348	0.490983	-4.71193	13	0.000406371	0.0165339	talin-2 isoform X1
A0A3Q7SKQ1	d154_d84	-2.4156	0.528752	-4.56849	18	0.000238201	0.0138315	ADP-ribosylation factor 3
A0A3Q7SA71 A0A3Q7SDG1	d154_d84	-2.42246	0.670673	-3.61198	18	0.00199337	0.0383164	tropomyosin alpha-3 chain isoform X2
A0A3Q7RWK2	d154_d84	-2.78751	0.590186	-4.72311	13	0.000398264	0.0165339	heme-binding protein 1
A0A3Q7RHQ7	d154_d84	-3.16152	0.576398	-5.48496	12	0.000139588	0.012108	ADP-ribosylation factor 4
A0A3Q7V1L9	d154_d84	-3.50307	0.79576	-4.40217	18	0.000343809	0.0165339	pleckstrin
A0A3Q7SY04	d154_d84	-4.37934	1.23477	-3.54669	18	0.00230485	0.0397618	ras-related protein Rab-7a
A0A3Q7S7K4	d154_d84	-4.49182	1.21986	-3.68225	18	0.00170475	0.0371209	tropomyosin alpha-4 chain
A0A3Q7SEB2	d154_d84	-4.70491	1.2985	-3.62334	18	0.0019436	0.0383164	adenosine deaminase isoform X1
A0A3Q7SXQ9 A0A3Q7U6Y2 A0A3Q7UNM2	d154_d84	-6.08539	1.41051	-4.31433	18	0.000417619	0.0165339	eukaryotic initiation factor 4A-I isoform X1
A0A3Q7RID9	d154_d84	-6.28237	1.46137	-4.29896	17	0.000486063	0.01764	tropomyosin alpha-4 chain isoform X1
A0A3Q7TCE3 A0A3Q7UNR5	d154_d84	-6.67924	1.55166	-4.30458	16	0.00054543	0.0190028	5'-nucleotidase (EC 3.1.3.5)
A0A3Q7QZ10	d154_d84	-7.18551	2.05438	-3.49765	18	0.00257008	0.0430488	serpin B9-like
A0A3Q7RYX4	d154_d84	-7.56444	1.65524	-4.57001	18	0.000237405	0.0138315	cofilin-1
A0A3Q7RRQ6	d154_d84	-7.81257	2.04092	-3.82797	11	0.00280423	0.0452312	Galectin
A0A3Q7TX66	d154_d84	-8.08582	1.03477	-7.81411	18	3.41978e-07	0.000297863	flavin reductase (NADPH)
A0A3Q7TYW6	d154_d84	-8.54689	2.23548	-3.82328	14	0.00186318	0.0377402	Carboxypeptidase (EC 3.4.16.-)
A0A3Q7SS51	d154_d84	-9.11141	1.17573	-7.74955	8	5.48634e-05	0.00796433	Thioredoxin
A0A3Q7TZR7	d154_d84	-9.62512	2.11604	-4.54865	9	0.00138862	0.0355732	protein/nucleic acid deglycase DJ-1
A0A3Q7RCK4 A0A3Q7SNI7	d154_d84	-9.73117	1.62413	-5.99163	15	2.46971e-05	0.0071704	four and a half LIM domains protein 1 isoform X1
A0A3Q7RF35	d154_d84	-9.91471	2.49746	-3.96992	10	0.0026437	0.0434464	hemoglobin subunit mu
A0A3Q7U5D8	d154_d84	-10.4147	2.63917	-3.9462	13	0.00167349	0.0371209	beta-parvin
