# Supplementary material for: Fox Serum Proteomics Analysis Suggests Host-Specific Responses to Angiostrongylus vasorum Infection in Canids
Source: Pathogens. 2021 Nov 19;10(11):1513. doi: 10.3390/pathogens10111513 (PMC8623225; doi:10.3390/pathogens10111513)
Supplement: Supplementary file 1 [file pathogens-10-01513-s001.zip › Supplementary files/Supplementary Table S2.xlsx]

## Sheet: increased proteins 
List of biological processes and Reactome pathways for increased serum proteins of Angiostrongylus vasorum experimentally infected foxes in time point comparisons to before infection (obtained using human orthologues)
Biological processes							Pathways
Term	Overlap	P-value	Adjusted P-value	Odds Ratio	Combined Score	Genes	Term	Overlap	P-value	Adjusted P-value	Odds Ratio	Combined Score	Genes
d35 vs. d0							d35 vs. d0
antibacterial humoral response (GO:0019731)	4 of 35	1.56121e-07	0.000796683	81.6327	1279.4	FGB;FGA;JCHAIN;LTF	Extracellular matrix organization Homo sapiens R-HSA-1474244	6von283	2.20707e-06	0.00337682	15.1439	197.231	FGB;FGA;COL6A2;CTSV;THBS1;FBLN5
extracellular matrix organization (GO:0030198)	6 of 229	6.43953e-07	0.00164305	18.7149	266.793	FGB;FGA;COL6A2;CTSV;THBS1;FBLN5
neutrophil mediated immunity (GO:0002446)	7 of 487	3.69347e-06	0.00376956	10.2669	128.429	PIGR;PRG2;HPSE;PGLYRP1;MPO;RAB7A;LTF
neutrophil activation involved in immune response (GO:0002283)	7 of 483	3.49804e-06	0.00446263	10.352	130.055	PIGR;PRG2;HPSE;PGLYRP1;MPO;RAB7A;LTF
neutrophil degranulation (GO:0043312)	7 of 479	3.31134e-06	0.00563259	10.4384	131.714	PIGR;PRG2;HPSE;PGLYRP1;MPO;RAB7A;LTF
cell-matrix adhesion (GO:0007160)	4 of 90	7.22699e-06	0.00614655	31.746	375.8	FGB;FGA;HPSE;FBLN5
regulation of endothelial cell apoptotic process (GO:2000351)	3 of 35	1.56071e-05	0.00884922	61.2245	677.619	FGB;FGA;THBS1
cellular macromolecular complex assembly (GO:0034622)	3 of 34	1.42827e-05	0.00911058	63.0252	703.138	FGB;FGA;BIN1
regulation of extrinsic apoptotic signaling pathway via death domain receptors (GO:1902041)	3 of 39	2.17112e-05	0.010072	54.9451	589.983	FGB;FGA;THBS1
retina homeostasis (GO:0001895)	3 of 38	2.00599e-05	0.0102366	56.391	609.969	PIGR;JCHAIN;LTF
positive regulation of exocytosis (GO:0045921)	3 of 34	1.42827e-05	0.0104121	63.0252	703.138	FGB;FGA;RAB7A
positive regulation of osteoblast proliferation (GO:0033690)	2 of 6	2.82518e-05	0.0120141	238.095	2493.89	HPSE;LTF
regulated exocytosis (GO:0045055)	4 of 148	5.13371e-05	0.0201518	19.305	190.678	FGB;FGA;THBS1;RAB11B
positive regulation of coagulation (GO:0050820)	2 of 9	6.76287e-05	0.0230073	158.73	1524.04	HPSE;THBS1
positive regulation of hemostasis (GO:1900048)	2 of 9	6.76287e-05	0.0246507	158.73	1524.04	HPSE;THBS1
positive regulation of heterotypic cell-cell adhesion (GO:0034116)	2 of 11	0.000103143	0.0328962	129.87	1192.13	FGB;FGA
plasminogen activation (GO:0031639)	2 of 12	0.000123665	0.0371212	119.048	1071.18	FGB;FGA
response to metal ion (GO:0010038)	3 of 72	0.000137373	0.0389453	29.7619	264.667	FGB;FGA;THBS1
negative regulation of extrinsic apoptotic signaling pathway (GO:2001237)	3 of 76	0.000161322	0.0433277	28.1955	246.206	FGB;FGA;THBS1
hydrogen peroxide catabolic process (GO:0042744)	2 of 14	0.000170213	0.0434298	102.041	885.557	PRDX3;MPO
response to calcium ion (GO:0051592)	3 of 79	0.000180959	0.043973	27.1248	233.741	FGB;FGA;THBS1
positive regulation of vasoconstriction (GO:0045907)	2 of 15	0.000196229	0.0455163	95.2381	812.974	FGB;FGA
fibrinolysis (GO:0042730)	2 of 16	0.000224068	0.0476425	89.2857	750.318	FGB;FGA
regulation of osteoblast proliferation (GO:0033688)	2 of 16	0.000224068	0.0497139	89.2857	750.318	HPSE;LTF
d84 vs. d0							d84 vs. d0
neutrophil mediated immunity (GO:0002446)	17 of 487	7.6001e-14	1.29278e-10	11.2605	340.158	PIGR;HEXB;PGAM1;GDI2;PRG2;PPBP;LYZ;MPO;ILF2;CNN2;PSAP;CHI3L1;HPSE;PGLYRP1;CD177;RAB7A;LTF	Extracellular matrix organization Homo sapiens R-HSA-1474244	11von283	1.00543e-09	1.53831e-06	12.5385	259.77	FGB;FGA;MFAP4;ELN;COL6A2;COL6A1;MFAP2;CTSV;FBLN2;THBS1;FBLN5
neutrophil activation involved in immune response (GO:0002283)	17 of 483	6.64765e-14	1.69615e-10	11.3538	344.495	PIGR;HEXB;PGAM1;GDI2;PRG2;PPBP;LYZ;MPO;ILF2;CNN2;PSAP;CHI3L1;HPSE;PGLYRP1;CD177;RAB7A;LTF	Elastic fibre formation Homo sapiens R-HSA-1566948	5von41	1.66998e-07	0.000127754	39.3391	613.898	MFAP4;ELN;MFAP2;FBLN2;FBLN5
neutrophil degranulation (GO:0043312)	17 of 479	5.80755e-14	2.96359e-10	11.4486	348.919	PIGR;HEXB;PGAM1;GDI2;PRG2;PPBP;LYZ;MPO;ILF2;CNN2;PSAP;CHI3L1;HPSE;PGLYRP1;CD177;RAB7A;LTF	Molecules associated with elastic fibres Homo sapiens R-HSA-2129379	4von30	2.15931e-06	0.00110125	43.0108	561.106	MFAP4;MFAP2;FBLN2;FBLN5
extracellular matrix organization (GO:0030198)	9 of 229	3.46163e-08	4.41617e-05	12.6778	217.792	FGB;FGA;ELN;COL6A2;COL6A1;MFAP2;CTSV;THBS1;FBLN5	Keratan sulfate degradation Homo sapiens R-HSA-2022857	3von12	6.11766e-06	0.00234001	80.6452	968.091	HEXB;HEXA;OGN
sulfur compound catabolic process (GO:0044273)	4 of 35	4.07804e-06	0.00346837	36.8664	457.508	HEXB;HEXA;OGN;HPSE	Platelet degranulation Homo sapiens R-HSA-114608	5von105	1.84858e-05	0.00565664	15.361	167.412	FGB;FGA;PSAP;PPBP;THBS1
regulated exocytosis (GO:0045055)	6 of 148	6.48128e-06	0.00413424	13.0776	156.233	FGB;FGA;PSAP;PPBP;THBS1;RAB11B	Response to elevated platelet cytosolic Ca2+ Homo sapiens R-HSA-76005	5von110	2.31547e-05	0.00590445	14.6628	156.5	FGB;FGA;PSAP;PPBP;THBS1
antibacterial humoral response (GO:0019731)	4 of 35	4.07804e-06	0.00416205	36.8664	457.508	FGB;FGA;RNASE6;LTF	Common Pathway of Fibrin Clot Formation Homo sapiens R-HSA-140875	3von22	4.18876e-05	0.00915543	43.9883	443.425	FGB;FGA;CD177
keratan sulfate catabolic process (GO:0042340)	3 of 12	6.11766e-06	0.00445978	80.6452	968.091	HEXB;HEXA;OGN	Metabolism of proteins Homo sapiens R-HSA-392499	12von1074	9.65891e-05	0.0184727	3.60425	33.3215	ARF3;SFTPB;FGA;GANAB;NAPSA;PRKCSH;KHSRP;RPLP2;RPSA;LYZ;THBS1;LTF
cellular protein metabolic process (GO:0044267)	9 of 484	1.71679e-05	0.00973422	5.9984	65.8173	SFTPB;FGA;NAPSA;PRKCSH;PABPC4;RPLP2;RPSA;LYZ;LTF	Keratan sulfatevonkeratin metabolism Homo sapiens R-HSA-1638074	3von32	0.000131964	0.0224338	30.2419	270.151	HEXB;HEXA;OGN
glycosaminoglycan catabolic process (GO:0006027)	4 of 56	2.72478e-05	0.0139046	23.0415	242.178	HEXB;HEXA;OGN;HPSE	Formation of Fibrin Clot (Clotting Cascade) Homo sapiens R-HSA-140877	3von39	0.000239421	0.0366315	24.8139	206.881	FGB;FGA;CD177
platelet degranulation (GO:0002576)	5 of 124	4.12046e-05	0.0191152	13.0073	131.334	FGB;FGA;PSAP;PPBP;THBS1	Glycosphingolipid metabolism Homo sapiens R-HSA-1660662	3von41	0.000278039	0.0386727	23.6035	193.259	HEXB;HEXA;PSAP
cell-matrix adhesion (GO:0007160)	4 of 90	0.00017522	0.0447075	14.3369	124.007	FGB;FGA;HPSE;FBLN5	Assembly of collagen fibrils and other multimeric structures Homo sapiens R-HSA-2022090	3von54	0.000628675	0.0687052	17.9211	132.113	COL6A2;COL6A1;CTSV
cellular macromolecular complex assembly (GO:0034622)	3 of 34	0.000158507	0.0449366	28.463	249.043	FGB;FGA;BIN1	Glycosaminoglycan metabolism Homo sapiens R-HSA-1630316	4von121	0.000542322	0.0691461	10.6638	80.1882	HEXB;HEXA;OGN;HPSE
elastic fiber assembly (GO:0048251)	2 of 7	0.000196581	0.0455978	92.1659	786.584	MFAP4;FBLN5	Hyaluronan uptake and degradation Homo sapiens R-HSA-2160916	2von12	0.000611686	0.0719907	53.7634	397.811	HEXB;HEXA
regulation of endothelial cell apoptotic process (GO:2000351)	3 of 35	0.000172984	0.04646	27.6498	239.511	FGB;FGA;THBS1	Calnexinvoncalreticulin cycle Homo sapiens R-HSA-901042	2von15	0.000967326	0.0822227	43.0108	298.537	GANAB;PRKCSH
retina homeostasis (GO:0001895)	3 of 38	0.000221492	0.0470948	25.4669	214.307	PIGR;LYZ;LTF	N-glycan trimming in the ER and CalnexinvonCalreticulin cycle Homo sapiens R-HSA-532668	2von17	0.00124793	0.0830142	37.9507	253.748	GANAB;PRKCSH
positive regulation of exocytosis (GO:0045921)	3 of 34	0.000158507	0.0475799	28.463	249.043	FGB;FGA;RAB7A	CSvonDS degradation Homo sapiens R-HSA-2024101	2von14	0.000840024	0.0856825	46.0829	326.363	HEXB;HEXA
granulocyte migration (GO:0097530)	2 of 7	0.000196581	0.0477692	92.1659	786.584	CCL3;CD177	Hyaluronan metabolism Homo sapiens R-HSA-2142845	2von17	0.00124793	0.0867876	37.9507	253.748	HEXB;HEXA
regulation of extrinsic apoptotic signaling pathway via death domain receptors (GO:1902041)	3 of 39	0.000239421	0.0488707	24.8139	206.881	FGB;FGA;THBS1	p130Cas linkage to MAPK signaling for integrins Homo sapiens R-HSA-372708	2von15	0.000967326	0.0870593	43.0108	298.537	FGB;FGA
regulation of ERK1 and ERK2 cascade (GO:0070372)	6 of 247	0.000115114	0.0489521	7.83597	71.069	FGB;FGA;CCL23;CCL3;CHI3L1;GBP1	Amyloid fiber formation Homo sapiens R-HSA-977225	3von68	0.00123168	0.0897369	14.2315	95.3421	FGA;LYZ;LTF
homotypic cell-cell adhesion (GO:0034109)	3 of 38	0.000221492	0.0491424	25.4669	214.307	FGB;FGA;CSRP1	Platelet activation, signaling and aggregation Homo sapiens R-HSA-76002	5von253	0.00111972	0.0901672	6.37511	43.3168	FGB;FGA;PSAP;PPBP;THBS1
platelet aggregation (GO:0070527)	3 of 33	0.00014484	0.0492746	29.3255	259.234	FGB;FGA;CSRP1	Integrin cell surface interactions Homo sapiens R-HSA-216083	3von67	0.00117994	0.0902652	14.4439	97.3851	FGB;FGA;THBS1
							GRB2:SOS provides linkage to MAPK signaling for Integrins Homo sapiens R-HSA-354194	2von15	0.000967326	0.0925005	43.0108	298.537	FGB;FGA
							Sphingolipid metabolism Homo sapiens R-HSA-428157	3von74	0.00157228	0.0962236	13.0776	84.4189	HEXB;HEXA;PSAP
							Hemostasis Homo sapiens R-HSA-109582	7von552	0.0015534	0.0990294	4.0907	26.4558	FGB;FGA;PSAP;SRI;PPBP;THBS1;CD177
							Metabolism of carbohydrates Homo sapiens R-HSA-71387	5von282	0.00180647	0.106304	5.71951	36.1266	HEXB;PGAM1;HEXA;OGN;HPSE
							Collagen formation Homo sapiens R-HSA-1474290	3von85	0.00233845	0.132512	11.3852	68.9746	COL6A2;COL6A1;CTSV
							Peptide ligand-binding receptors Homo sapiens R-HSA-375276	4von193	0.00303067	0.165605	6.68561	38.7696	CCL23;PSAP;CCL3;PPBP
							Integrin alphaIIb beta3 signaling Homo sapiens R-HSA-354192	2von27	0.00315719	0.166569	23.8949	137.588	FGB;FGA
							Surfactant metabolism Homo sapiens R-HSA-5683826	2von29	0.00363739	0.185507	22.2469	124.95	SFTPB;NAPSA
							Metabolism Homo sapiens R-HSA-1430728	13von1908	0.00505345	0.249412	2.19788	11.6217	ARF3;HEXB;PGAM1;HEXA;SLC4A1;RPSA;ALOX12;OPLAH;PSAP;OGN;PPT1;RPLP2;HPSE
							Signaling by PDGF Homo sapiens R-HSA-186797	5von364	0.00537993	0.257228	4.43105	23.1526	FGB;FGA;COL6A2;COL6A1;THBS1
							NCAM1 interactions Homo sapiens R-HSA-419037	2von37	0.00587258	0.264266	17.4368	89.5809	COL6A2;COL6A1
							MAP2K and MAPK activation Homo sapiens R-HSA-5674135	2von38	0.00618653	0.27044	16.9779	86.3392	FGB;FGA
							Platelet Aggregation (Plug Formation) Homo sapiens R-HSA-76009	2von37	0.00587258	0.272274	17.4368	89.5809	FGB;FGA
							NCAM signaling for neurite out-growth Homo sapiens R-HSA-375165	4von266	0.00933202	0.396611	4.85084	22.6743	FGB;FGA;COL6A2;COL6A1
							Chondroitin sulfatevondermatan sulfate metabolism Homo sapiens R-HSA-1793185	2von50	0.0105266	0.435289	12.9032	58.7594	HEXB;HEXA
d154 vs. d0							d154 vs. d0
neutrophil mediated immunity (GO:0002446)	22 of 487	1.36412e-16	2.32036e-13	10.2669	375.06	PIGR;ACTR2;ARSA;HSP90AB1;HEXB;PGAM1;GDI2;PRG2;PYGL;RETN;MPO;ILF2;CST3;SLPI;CHI3L1;LTA4H;HPSE;PGLYRP1;ALDOA;VCL;CD177;LTF	Extracellular matrix organization Homo sapiens R-HSA-1474244	18von283	2.99171e-16	4.57731e-13	14.4555	516.72	FGB;FGA;LAMA5;PCOLCE2;ELN;TNC;LAMB1;CTSV;FBLN2;THBS1;FBLN5;MFAP4;EFEMP2;CAPNS1;COL6A2;COL6A1;MFAP2;CAPN2
neutrophil activation involved in immune response (GO:0002283)	22 of 483	1.14788e-16	2.92881e-13	10.352	379.953	PIGR;ACTR2;ARSA;HSP90AB1;HEXB;PGAM1;GDI2;PRG2;PYGL;RETN;MPO;ILF2;CST3;SLPI;CHI3L1;LTA4H;HPSE;PGLYRP1;ALDOA;VCL;CD177;LTF	Elastic fibre formation Homo sapiens R-HSA-1566948	6von41	2.42505e-08	1.85516e-05	33.2594	583.198	MFAP4;EFEMP2;ELN;MFAP2;FBLN2;FBLN5
neutrophil degranulation (GO:0043312)	22 of 479	9.64394e-17	4.9213e-13	10.4384	384.944	PIGR;ACTR2;ARSA;HSP90AB1;HEXB;PGAM1;GDI2;PRG2;PYGL;RETN;MPO;ILF2;CST3;SLPI;CHI3L1;LTA4H;HPSE;PGLYRP1;ALDOA;VCL;CD177;LTF	Molecules associated with elastic fibres Homo sapiens R-HSA-2129379	5von30	1.92067e-07	9.79539e-05	37.8788	585.812	MFAP4;EFEMP2;MFAP2;FBLN2;FBLN5
extracellular matrix organization (GO:0030198)	15 of 229	7.28183e-14	9.28979e-11	14.8869	450.34	FGB;FGA;LAMA5;POSTN;ELN;TNC;LAMB1;CTSV;THBS1;FBLN5;CAPNS1;COL6A2;COL6A1;MFAP2;CAPN2	Metabolism of carbohydrates Homo sapiens R-HSA-71387	10von282	4.53902e-07	0.000138894	8.05932	117.709	GNPDA1;HEXB;PGAM1;HEXA;ALDH1A1;OGN;PYGL;HPSE;ALDOA;TKT
antibacterial humoral response (GO:0019731)	6 of 35	8.94085e-09	9.12503e-06	38.961	722.051	FGB;FGA;SLPI;RNASE6;JCHAIN;LTF	Response to elevated platelet cytosolic Ca2+ Homo sapiens R-HSA-76005	7von110	5.5242e-07	0.000140867	14.4628	208.394	FGB;FGA;HSPA5;RARRES2;ALDOA;THBS1;VCL
cell-matrix adhesion (GO:0007160)	7 of 90	1.39233e-07	0.000118418	17.6768	279.065	FGB;FGA;LAMA5;HPSE;VCL;FBLN5;THBS3	Platelet degranulation Homo sapiens R-HSA-114608	7von105	4.02188e-07	0.000153837	15.1515	223.126	FGB;FGA;HSPA5;RARRES2;ALDOA;THBS1;VCL
defense response to bacterium (GO:0042742)	8 of 241	1.10933e-05	0.00808702	7.54432	86.0745	CHGA;SLPI;RARRES2;RNASE6;PGLYRP1;MPO;JCHAIN;LTF	Keratan sulfate degradation Homo sapiens R-HSA-2022857	3von12	1.75955e-05	0.00336514	56.8182	622.038	HEXB;HEXA;OGN
platelet degranulation (GO:0002576)	6 of 124	1.79944e-05	0.00918254	10.9971	120.148	FGB;FGA;RARRES2;ALDOA;THBS1;VCL	Axon guidance Homo sapiens R-HSA-422475	11von515	1.586e-05	0.00346654	4.85437	53.6491	FGB;FGA;ACTR2;HSP90AB1;ARPC2;COL6A2;COL6A1;LAMB1;ARPC4;VCL;PSMB8
keratan sulfate catabolic process (GO:0042340)	3 of 12	1.75955e-05	0.00997664	56.8182	622.038	HEXB;HEXA;OGN	Non-integrin membrane-ECM interactions Homo sapiens R-HSA-3000171	4von42	3.44669e-05	0.00585937	21.645	222.414	LAMA5;TNC;LAMB1;THBS1
sulfur compound catabolic process (GO:0044273)	4 of 35	1.65063e-05	0.010529	25.974	286.02	HEXB;HEXA;OGN;HPSE	Degradation of the extracellular matrix Homo sapiens R-HSA-1474228	5von106	0.000105072	0.016076	10.7204	98.2082	LAMA5;CAPNS1;CAPN2;LAMB1;CTSV
cellular protein metabolic process (GO:0044267)	10 of 484	5.23868e-05	0.0222775	4.69572	46.285	CST3;SFTPB;FGA;PRKCSH;PABPC4;TNC;LAMB1;LTA4H;PDIA6;LTF	Platelet activation, signaling and aggregation Homo sapiens R-HSA-76002	7von253	0.000126678	0.0161514	6.28818	56.4293	FGB;FGA;HSPA5;RARRES2;ALDOA;THBS1;VCL
regulated exocytosis (GO:0045055)	6 of 148	4.87973e-05	0.0226375	9.21376	91.4727	FGB;FGA;RARRES2;ALDOA;THBS1;VCL	Common Pathway of Fibrin Clot Formation Homo sapiens R-HSA-140875	3von22	0.000119309	0.0165948	30.9917	279.973	FGB;FGA;CD177
Arp2von3 complex-mediated actin nucleation (GO:0034314)	3 of 20	8.88833e-05	0.0348901	34.0909	318.006	ACTR2;ARPC2;ARPC4	Integrin cell surface interactions Homo sapiens R-HSA-216083	4von67	0.00021707	0.0237227	13.5685	114.454	FGB;FGA;TNC;THBS1
regulation of ERK1 and ERK2 cascade (GO:0070372)	7 of 247	0.000109158	0.0371357	6.44093	58.7587	FGB;NOTCH2;FGA;CCL23;CCL3;CHI3L1;GBP1	Signaling by PDGF Homo sapiens R-HSA-186797	8von364	0.000201848	0.023756	4.995	42.4975	FGB;FGA;COL6A2;COL6A1;THBS1;VCL;PSMB8;THBS3
protein localization to cell surface (GO:0034394)	3 of 22	0.000119309	0.038052	30.9917	279.973	FBLN5;VCL;CD177	Keratan sulfatevonkeratin metabolism Homo sapiens R-HSA-1638074	3von32	0.000372244	0.0379688	21.3068	168.238	HEXB;HEXA;OGN
glycosaminoglycan catabolic process (GO:0006027)	4 of 56	0.000107918	0.0393361	16.2338	148.281	HEXB;HEXA;OGN;HPSE	Glucose metabolism Homo sapiens R-HSA-70326	4von79	0.000408787	0.0390902	11.5075	89.785	GNPDA1;PGAM1;PYGL;ALDOA
actin nucleation (GO:0045010)	3 of 24	0.000155811	0.0467709	28.4091	249.059	ACTR2;ARPC2;ARPC4	Collagen formation Homo sapiens R-HSA-1474290	4von85	0.000539959	0.0458965	10.6952	80.4708	PCOLCE2;COL6A2;COL6A1;CTSV
post-translational protein modification (GO:0043687)	8 of 357	0.000176891	0.0475091	5.09295	44.003	CST3;FGA;ARSA;PRKCSH;TNC;LAMB1;PDIA6;PSMB8	RHO GTPases Activate WASPs and WAVEs Homo sapiens R-HSA-5663213	3von36	0.000529088	0.0476179	18.9394	142.886	ACTR2;ARPC2;ARPC4
regulation of viral genome replication (GO:0045069)	4 of 63	0.000170967	0.0484692	14.43	125.167	ILF3;SLPI;PABPC1;LTF	Formation of Fibrin Clot (Clotting Cascade) Homo sapiens R-HSA-140877	3von39	0.000670801	0.0488726	17.4825	127.745	FGB;FGA;CD177
defense response to Gram-positive bacterium (GO:0050830)	4 of 65	0.000193027	0.0492509	13.986	119.618	CHGA;RARRES2;RNASE6;PGLYRP1	Hemostasis Homo sapiens R-HSA-109582	9von552	0.000718021	0.0499351	3.70553	26.8244	FGB;FGA;HSPA5;RARRES2;SRI;ALDOA;THBS1;VCL;CD177
							MAP2K and MAPK activation Homo sapiens R-HSA-5674135	3von38	0.000621169	0.0500204	17.9426	132.486	FGB;FGA;VCL
							Developmental Biology Homo sapiens R-HSA-1266738	11von786	0.000654157	0.050043	3.18066	23.3211	FGB;FGA;ACTR2;HSP90AB1;ARPC2;COL6A2;COL6A1;LAMB1;ARPC4;VCL;PSMB8
							Glycosphingolipid metabolism Homo sapiens R-HSA-1660662	3von41	0.000777494	0.0517203	16.6297	119.059	ARSA;HEXB;HEXA
							EPHB-mediated forward signaling Homo sapiens R-HSA-3928662	3von42	0.00083465	0.053209	16.2338	115.073	ACTR2;ARPC2;ARPC4
							Regulation of actin dynamics for phagocytic cup formation Homo sapiens R-HSA-2029482	4von97	0.000887731	0.0543292	9.37207	65.8561	ACTR2;HSP90AB1;ARPC2;ARPC4
							NCAM signaling for neurite out-growth Homo sapiens R-HSA-375165	6von266	0.00113996	0.0670825	5.12645	34.7407	FGB;FGA;COL6A2;COL6A1;VCL;PSMB8
							Hyaluronan uptake and degradation Homo sapiens R-HSA-2160916	2von12	0.00122757	0.0695625	37.8788	253.891	HEXB;HEXA
							Fcgamma receptor (FCGR) dependent phagocytosis Homo sapiens R-HSA-2029480	4von120	0.00194953	0.0877288	7.57576	47.274	ACTR2;HSP90AB1;ARPC2;ARPC4
							Glycosaminoglycan metabolism Homo sapiens R-HSA-1630316	4von121	0.00200949	0.0878433	7.51315	46.6557	HEXB;HEXA;OGN;HPSE
							Calnexinvoncalreticulin cycle Homo sapiens R-HSA-901042	2von15	0.00193627	0.0897726	30.303	189.303	GANAB;PRKCSH
							Assembly of collagen fibrils and other multimeric structures Homo sapiens R-HSA-2022090	3von54	0.00173611	0.0915948	12.6263	80.2539	COL6A2;COL6A1;CTSV
							CSvonDS degradation Homo sapiens R-HSA-2024101	2von14	0.00168291	0.0919589	32.4675	207.378	HEXB;HEXA
							p130Cas linkage to MAPK signaling for integrins Homo sapiens R-HSA-372708	2von15	0.00193627	0.092578	30.303	189.303	FGB;FGA
							ECM proteoglycans Homo sapiens R-HSA-3000178	3von55	0.00183047	0.0933539	12.3967	78.1386	LAMA5;TNC;LAMB1
							GRB2:SOS provides linkage to MAPK signaling for Integrins Homo sapiens R-HSA-354194	2von15	0.00193627	0.0955644	30.303	189.303	FGB;FGA
							Metabolism of proteins Homo sapiens R-HSA-392499	12von1074	0.00255473	0.102861	2.53936	15.1595	CST3;SFTPB;FGA;ARSA;GANAB;HSPA5;PRKCSH;KHSRP;PABPC1;PDIA6;THBS1;LTF
							N-glycan trimming in the ER and CalnexinvonCalreticulin cycle Homo sapiens R-HSA-532668	2von17	0.00249364	0.103115	26.738	160.268	GANAB;PRKCSH
							Hyaluronan metabolism Homo sapiens R-HSA-2142845	2von17	0.00249364	0.10598	26.738	160.268	HEXB;HEXA
							Collagen biosynthesis and modifying enzymes Homo sapiens R-HSA-1650814	3von63	0.00270153	0.105983	10.8225	64.0037	PCOLCE2;COL6A2;COL6A1
							Innate Immune System Homo sapiens R-HSA-168249	10von807	0.00284788	0.108931	2.81627	16.5066	FGB;FGA;ACTR2;HSP90AB1;ARPC2;PRKCSH;ARPC4;CTSV;VCL;PSMB8
							Amyloid fiber formation Homo sapiens R-HSA-977225	3von68	0.00335598	0.125235	10.0267	57.1225	CST3;FGA;LTF
							Syndecan interactions Homo sapiens R-HSA-3000170	2von20	0.00345404	0.125826	22.7273	128.823	TNC;THBS1
							Sphingolipid metabolism Homo sapiens R-HSA-428157	3von74	0.00425951	0.151559	9.21376	50.2942	ARSA;HEXB;HEXA
							Laminin interactions Homo sapiens R-HSA-3000157	2von23	0.00456014	0.158568	19.7628	106.53	LAMA5;LAMB1
							Regulation of mRNA stability by proteins that bind AU-rich elements Homo sapiens R-HSA-450531	3von86	0.00647529	0.210791	7.92812	39.9558	KHSRP;PABPC1;PSMB8
							Integrin alphaIIb beta3 signaling Homo sapiens R-HSA-354192	2von27	0.00625481	0.212664	16.835	85.4277	FGB;FGA
							PERK regulates gene expression Homo sapiens R-HSA-381042	2von28	0.0067168	0.214098	16.2338	81.2199	HSPA5;KHSRP
							Unfolded Protein Response (UPR) Homo sapiens R-HSA-381119	3von86	0.00647529	0.215374	7.92812	39.9558	HSPA5;KHSRP;PDIA6
							Diseases of glycosylation Homo sapiens R-HSA-3781865	3von88	0.00689973	0.21544	7.74793	38.5558	NOTCH2;OGN;THBS1
							Glycolysis Homo sapiens R-HSA-70171	2von32	0.00871384	0.256388	14.2045	67.3699	PGAM1;ALDOA
							EPH-Ephrin signaling Homo sapiens R-HSA-2682334	3von95	0.00851362	0.260517	7.17703	34.2064	ACTR2;ARPC2;ARPC4
							Gluconeogenesis Homo sapiens R-HSA-70263	2von32	0.00871384	0.261415	14.2045	67.3699	PGAM1;ALDOA
							NCAM1 interactions Homo sapiens R-HSA-419037	2von37	0.0115354	0.326837	12.285	54.8198	COL6A2;COL6A1
							Platelet Aggregation (Plug Formation) Homo sapiens R-HSA-76009	2von37	0.0115354	0.333004	12.285	54.8198	FGB;FGA
							Synthesis of 12-eicosatetraenoic acid derivatives Homo sapiens R-HSA-2142712	1von6	0.0261144	0.464593	37.8788	138.078	ALOX12
							AUF1 (hnRNP D0) binds and destabilizes mRNA Homo sapiens R-HSA-450408	2von54	0.0236212	0.469356	8.41751	31.5287	PABPC1;PSMB8
							Signalling to RAS Homo sapiens R-HSA-167044	4von246	0.0233179	0.469425	3.69549	13.8896	FGB;FGA;VCL;PSMB8
							VEGFR2 mediated cell proliferation Homo sapiens R-HSA-5218921	4von248	0.0239331	0.469457	3.66569	13.6822	FGB;FGA;VCL;PSMB8
							Interleukin receptor SHC signaling Homo sapiens R-HSA-912526	4von245	0.0230139	0.469484	3.71058	13.995	FGB;FGA;VCL;PSMB8
							Signaling by Leptin Homo sapiens R-HSA-2586552	4von243	0.0224133	0.469758	3.74111	14.2091	FGB;FGA;VCL;PSMB8
							Prolonged ERK activation events Homo sapiens R-HSA-169893	4von242	0.0221167	0.469979	3.75657	14.3179	FGB;FGA;VCL;PSMB8
							Synthesis of Lipoxins (LX) Homo sapiens R-HSA-2142700	1von6	0.0261144	0.470058	37.8788	138.078	ALOX12
							MAPK1vonMAPK3 signaling Homo sapiens R-HSA-5684996	4von241	0.0218224	0.470258	3.77216	14.4278	FGB;FGA;VCL;PSMB8
							Arachidonic acid metabolism Homo sapiens R-HSA-2142753	2von53	0.0228106	0.471625	8.57633	32.4231	ALOX12;LTA4H
							IRE1alpha activates chaperones Homo sapiens R-HSA-381070	2von55	0.0244435	0.473399	8.26446	30.6727	HSPA5;PDIA6
							Chondroitin sulfatevondermatan sulfate metabolism Homo sapiens R-HSA-1793185	2von50	0.0204505	0.47408	9.09091	35.3613	HEXB;HEXA
							Uptake and function of diphtheria toxin Homo sapiens R-HSA-5336415	1von6	0.0261144	0.475654	37.8788	138.078	HSP90AB1
							Defective ABCA3 causes pulmonary surfactant metabolism dysfunction type 3 (SMDP3) Homo sapiens R-HSA-5683678	1von5	0.0218093	0.476688	45.4545	173.883	SFTPB
							Frs2-mediated activation Homo sapiens R-HSA-170968	4von240	0.0215306	0.477419	3.78788	14.5389	FGB;FGA;VCL;PSMB8
							Signalling to p38 via RIT and RIN Homo sapiens R-HSA-187706	4von239	0.0212413	0.477928	3.80373	14.6512	FGB;FGA;VCL;PSMB8
							FRS-mediated FGFR1 signaling Homo sapiens R-HSA-5654693	4von236	0.0203876	0.479892	3.85208	14.9955	FGB;FGA;VCL;PSMB8
							Pre-NOTCH Processing in the Endoplasmic Reticulum Homo sapiens R-HSA-1912399	1von6	0.0261144	0.481385	37.8788	138.078	NOTCH2
							Interleukin-2 signaling Homo sapiens R-HSA-451927	4von252	0.0251931	0.481817	3.6075	13.2799	FGB;FGA;VCL;PSMB8
							Signalling to ERKs Homo sapiens R-HSA-187687	4von253	0.0255142	0.481935	3.59324	13.1819	FGB;FGA;VCL;PSMB8
							ARMS-mediated activation Homo sapiens R-HSA-170984	4von239	0.0212413	0.485062	3.80373	14.6512	FGB;FGA;VCL;PSMB8
							Immune System Homo sapiens R-HSA-168256	13von1547	0.0174957	0.486698	1.90985	7.72689	FGB;FGA;ACTR2;HSP90AB1;HSPA5;PRKCSH;ARPC4;CTSV;PSMB8;ARPC2;GBP1;VCL;LTF
							Fructose metabolism Homo sapiens R-HSA-5652084	1von6	0.0261144	0.487256	37.8788	138.078	ALDH1A1
							FRS-mediated FGFR3 signaling Homo sapiens R-HSA-5654706	4von236	0.0203876	0.48739	3.85208	14.9955	FGB;FGA;VCL;PSMB8
							The role of GTSE1 in G2vonM progression after G2 checkpoint Homo sapiens R-HSA-8852276	2von59	0.0278477	0.489735	7.70416	27.5886	HSP90AB1;PSMB8
							Interleukin-3, 5 and GM-CSF signaling Homo sapiens R-HSA-512988	4von261	0.0281726	0.48982	3.48311	12.4326	FGB;FGA;VCL;PSMB8
							FRS-mediated FGFR4 signaling Homo sapiens R-HSA-5654712	4von236	0.0203876	0.495127	3.85208	14.9955	FGB;FGA;VCL;PSMB8

## Sheet: decreased proteins
List of biological processes and Reactome pathways for decreased serum proteins of Angiostrongylus vasorum experimentally infected foxes in time point comparisons to before infection (obtained using human orthologues)
Biological processes							Pathways
Term	Overlap	P-value	Adjusted P-value	Odds Ratio	Combined Score	Genes	Term	Overlap	P-value	Adjusted P-value	Odds Ratio	Combined Score	Genes
d35 vs. d0							d35 vs. d0
positive regulation of establishment of protein localization to telomere (GO:1904851)	3 of 9	4.27057e-08	7.26425e-05	392.157	6654.48	CCT6A;CCT5;CCT4	Prefoldin mediated transfer of substrate to CCTvonTriC Homo sapiens R-HSA-389957	6von27	4.08192e-14	3.12267e-11	261.438	8060.03	CCT6A;TUBA1C;TUBB2A;TUBB4A;CCT5;CCT4
regulation of protein localization to Cajal body (GO:1904869)	3 of 8	2.84853e-08	7.26802e-05	441.176	7664.95	CCT6A;CCT5;CCT4	Formation of tubulin folding intermediates by CCTvonTriC Homo sapiens R-HSA-389960	6von25	2.44444e-14	3.74e-11	282.353	8849.61	CCT6A;TUBA1C;TUBB2A;TUBB4A;CCT5;CCT4
regulation of establishment of protein localization to telomere (GO:0070203)	3 of 10	6.09765e-08	7.77908e-05	352.941	5863.33	CCT6A;CCT5;CCT4	Cooperation of Prefoldin and TriCvonCCT in actin and tubulin folding Homo sapiens R-HSA-389958	6von32	1.24672e-13	6.35825e-11	220.588	6554.36	CCT6A;TUBA1C;TUBB2A;TUBB4A;CCT5;CCT4
positive regulation of protein localization to chromosome, telomeric region (GO:1904816)	3 of 11	8.37991e-08	8.55254e-05	320.856	5228.29	CCT6A;CCT5;CCT4	Chaperonin-mediated protein folding Homo sapiens R-HSA-390466	6von95	1.16082e-10	4.44013e-08	74.3034	1699.82	CCT6A;TUBA1C;TUBB2A;TUBB4A;CCT5;CCT4
positive regulation of establishment of protein localization (GO:1904951)	3 of 12	1.11674e-07	9.49787e-05	294.118	4708.14	CCT6A;CCT5;CCT4	Protein folding Homo sapiens R-HSA-391251	6von101	1.68793e-10	5.16507e-08	69.8893	1572.67	CCT6A;TUBA1C;TUBB2A;TUBB4A;CCT5;CCT4
positive regulation of protein localization to Cajal body (GO:1904871)	3 of 8	2.84853e-08	0.00014536	441.176	7664.95	CCT6A;CCT5;CCT4	Folding of actin by CCTvonTriC Homo sapiens R-HSA-390450	3von10	6.09765e-08	1.5549e-05	352.941	5863.33	CCT6A;CCT5;CCT4
positive regulation of telomerase RNA localization to Cajal body (GO:1904874)	3 of 15	2.30601e-07	0.000168108	235.294	3595.9	CCT6A;CCT5;CCT4	Cell-extracellular matrix interactions Homo sapiens R-HSA-446353	3von16	2.83668e-07	6.20018e-05	220.588	3325.47	ACTN1;ILK;LIMS1
regulation of telomerase RNA localization to Cajal body (GO:1904872)	3 of 18	4.12913e-07	0.000263387	196.078	2882.36	CCT6A;CCT5;CCT4	Post-chaperonin tubulin folding pathway Homo sapiens R-HSA-389977	3von22	7.77644e-07	0.000148724	160.428	2256.74	TUBA1C;TUBB2A;TUBB4A
positive regulation of telomere maintenance via telomerase (GO:0032212)	3 of 32	2.49154e-06	0.0014127	110.294	1423.08	CCT6A;CCT5;CCT4	Association of TriCvonCCT with target proteins during biosynthesis Homo sapiens R-HSA-390471	3von39	4.57394e-06	0.000777569	90.4977	1112.68	CCT6A;CCT5;CCT4
positive regulation of telomere maintenance via telomere lengthening (GO:1904358)	3 of 34	3.00277e-06	0.00153231	103.806	1320	CCT6A;CCT5;CCT4	Cooperation of PDCL (PhLP1) and TRiCvonCCT in G-protein beta folding Homo sapiens R-HSA-6814122	3von42	5.73654e-06	0.000877691	84.0336	1014.17	CCT6A;CCT5;CCT4
positive regulation of protein localization to nucleus (GO:1900182)	3 of 42	5.73654e-06	0.00266123	84.0336	1014.17	CCT6A;CCT5;CCT4	Assembly of the primary cilium Homo sapiens R-HSA-5617833	4von187	1.60134e-05	0.00222732	25.1651	277.876	PRKAR2B;TUBB4A;CCT5;CCT4
regulation of telomere maintenance via telomerase (GO:0032210)	3 of 51	1.03572e-05	0.0044044	69.2042	794.313	CCT6A;CCT5;CCT4	Regulation of cytoskeletal remodeling and cell spreading by IPP complex components Homo sapiens R-HSA-446388	2von8	1.89828e-05	0.00242031	294.118	3197.64	ACTN1;LIMS1
positive regulation of DNA biosynthetic process (GO:2000573)	3 of 55	1.30205e-05	0.00511104	64.1711	721.86	CCT6A;CCT5;CCT4	Cell junction organization Homo sapiens R-HSA-446728	3von86	4.99717e-05	0.00588129	41.0397	406.459	ACTN1;ILK;LIMS1
							EPH-Ephrin signaling Homo sapiens R-HSA-2682334	3von95	6.72681e-05	0.00735145	37.1517	356.91	MYL6;MYH10;MYL12A
							RHO GTPases activate CIT Homo sapiens R-HSA-5625900	2von16	8.10313e-05	0.00826519	147.059	1385.39	MYL6;MYH10
							RHO GTPases Activate ROCKs Homo sapiens R-HSA-5627117	2von17	9.17897e-05	0.00877739	138.408	1286.65	MYL6;MYH10
							RHO GTPases activate PAKs Homo sapiens R-HSA-5627123	2von21	0.000141451	0.0120234	112.045	993.115	MYL6;MYH10
							Organelle biogenesis and maintenance Homo sapiens R-HSA-1852241	4von326	0.000139456	0.0125511	14.4352	128.152	PRKAR2B;TUBB4A;CCT5;CCT4
							Metabolism of proteins Homo sapiens R-HSA-392499	6von1074	0.000175345	0.0127752	6.57246	56.8436	CCT6A;TUBA1C;TUBB2A;TUBB4A;CCT5;CCT4
							Sema4D induced cell migration and growth-cone collapse Homo sapiens R-HSA-416572	2von24	0.000185629	0.0129097	98.0392	842.329	MYL6;MYH10
							Cell-Cell communication Homo sapiens R-HSA-1500931	3von131	0.000174609	0.0133576	26.9421	233.129	ACTN1;ILK;LIMS1
							BBSome-mediated cargo-targeting to cilium Homo sapiens R-HSA-5620922	2von23	0.000170245	0.0137092	102.302	887.803	CCT5;CCT4
							Sema4D in semaphorin signaling Homo sapiens R-HSA-400685	2von27	0.000235719	0.0156804	87.146	727.919	MYL6;MYH10
							Smooth Muscle Contraction Homo sapiens R-HSA-445355	2von33	0.000353525	0.0225372	71.3012	566.671	MYL6;MYL12A
							EPHA-mediated growth cone collapse Homo sapiens R-HSA-3928663	2von34	0.000375433	0.0229765	69.2042	545.843	MYL6;MYH10
							Cargo trafficking to the periciliary membrane Homo sapiens R-HSA-5620920	2von51	0.000846044	0.0497864	46.1361	326.41	CCT5;CCT4
d84 vs. d0							d84 vs. d0
positive regulation of establishment of protein localization to telomere (GO:1904851)	3 of 9	2.81417e-07	0.00047869	215.054	3243.75	CCT6A;CCT2;CCT4	Prefoldin mediated transfer of substrate to CCTvonTriC Homo sapiens R-HSA-389957	7von27	9.00829e-15	6.89134e-12	167.264	5409.42	CCT6A;TUBA1C;CCT2;TUBA1A;TUBB2A;TUBB4A;CCT4
regulation of protein localization to Cajal body (GO:1904869)	3 of 8	1.87807e-07	0.000479191	241.935	3747.06	CCT6A;CCT2;CCT4	Formation of tubulin folding intermediates by CCTvonTriC Homo sapiens R-HSA-389960	7von25	4.88645e-15	7.47628e-12	180.645	5952.68	CCT6A;TUBA1C;CCT2;TUBA1A;TUBB2A;TUBB4A;CCT4
regulation of establishment of protein localization to telomere (GO:0070203)	3 of 10	4.01604e-07	0.000512347	193.548	2850.54	CCT6A;CCT2;CCT4	Cooperation of Prefoldin and TriCvonCCT in actin and tubulin folding Homo sapiens R-HSA-389958	7von32	3.3966e-14	1.73227e-11	141.129	4376.89	CCT6A;TUBA1C;CCT2;TUBA1A;TUBB2A;TUBB4A;CCT4
positive regulation of protein localization to chromosome, telomeric region (GO:1904816)	3 of 11	5.51629e-07	0.000562992	175.953	2535.55	CCT6A;CCT2;CCT4	Chaperonin-mediated protein folding Homo sapiens R-HSA-390466	7von95	1.04377e-10	3.99243e-08	47.5382	1092.57	CCT6A;TUBA1C;CCT2;TUBA1A;TUBB2A;TUBB4A;CCT4
positive regulation of establishment of protein localization (GO:1904951)	3 of 12	7.34735e-07	0.000624892	161.29	2278.03	CCT6A;CCT2;CCT4	Protein folding Homo sapiens R-HSA-391251	7von101	1.61442e-10	4.94013e-08	44.7141	1008.16	CCT6A;TUBA1C;CCT2;TUBA1A;TUBB2A;TUBB4A;CCT4
positive regulation of protein localization to Cajal body (GO:1904871)	3 of 8	1.87807e-07	0.000958382	241.935	3747.06	CCT6A;CCT2;CCT4	Post-chaperonin tubulin folding pathway Homo sapiens R-HSA-389977	4von22	3.38652e-08	8.63562e-06	117.302	2017.7	TUBA1C;TUBB2A;TUBA1A;TUBB4A
positive regulation of telomerase RNA localization to Cajal body (GO:1904874)	3 of 15	1.5148e-06	0.00110429	129.032	1729.06	CCT6A;CCT2;CCT4	Folding of actin by CCTvonTriC Homo sapiens R-HSA-390450	3von10	4.01604e-07	8.77792e-05	193.548	2850.54	CCT6A;CCT2;CCT4
regulation of telomerase RNA localization to Cajal body (GO:1904872)	3 of 18	2.70813e-06	0.00172745	107.527	1378.41	CCT6A;CCT2;CCT4	Cell-extracellular matrix interactions Homo sapiens R-HSA-446353	3von16	1.86242e-06	0.000356187	120.968	1596	ACTN1;ILK;LIMS1
regulation of lipoprotein lipase activity (GO:0051004)	3 of 20	3.77549e-06	0.0021407	96.7742	1208.42	ANGPTL8;LPL;APOC3	Platelet degranulation Homo sapiens R-HSA-114608	4von105	2.02337e-05	0.00343972	24.5776	265.638	SERPINA3;ACTN1;F13A1;HRG
acylglycerol homeostasis (GO:0055090)	3 of 22	5.08954e-06	0.00259719	87.9765	1072.29	ANGPTL8;LPL;APOC3	Response to elevated platelet cytosolic Ca2+ Homo sapiens R-HSA-76005	4von110	2.4305e-05	0.00371867	23.4604	249.263	SERPINA3;ACTN1;F13A1;HRG
triglyceride homeostasis (GO:0070328)	3 of 28	1.07589e-05	0.00499116	69.1244	790.768	ANGPTL8;LPL;APOC3	Association of TriCvonCCT with target proteins during biosynthesis Homo sapiens R-HSA-390471	3von39	2.96697e-05	0.00412679	49.6278	517.389	CCT6A;CCT2;CCT4
regulation of lipid metabolic process (GO:0019216)	4 of 100	1.66876e-05	0.00655051	25.8065	283.893	SERPINA3;ANGPTL8;ME1;APOC3	Cooperation of PDCL (PhLP1) and TRiCvonCCT in G-protein beta folding Homo sapiens R-HSA-6814122	3von42	3.71527e-05	0.00473697	46.0829	470.068	CCT6A;CCT2;CCT4
positive regulation of telomere maintenance via telomerase (GO:0032212)	3 of 32	1.62213e-05	0.00689809	60.4839	667.088	CCT6A;CCT2;CCT4	Regulation of cytoskeletal remodeling and cell spreading by IPP complex components Homo sapiens R-HSA-446388	2von8	6.47237e-05	0.00761748	161.29	1555.71	ACTN1;LIMS1
positive regulation of telomere maintenance via telomere lengthening (GO:1904358)	3 of 34	1.95292e-05	0.00711838	56.926	617.283	CCT6A;CCT2;CCT4	Metabolism of proteins Homo sapiens R-HSA-392499	8von1074	0.00017554	0.019184	4.80567	41.5577	CCT6A;TUBA1C;CCT2;TUBA1A;PROC;TUBB2A;TUBB4A;CCT4
platelet degranulation (GO:0002576)	4 of 124	3.89023e-05	0.0124074	20.8117	211.331	SERPINA3;ACTN1;F13A1;HRG	Assembly of the primary cilium Homo sapiens R-HSA-5617833	4von187	0.000191119	0.0194941	13.8002	118.166	CCT2;TUBA1A;TUBB4A;CCT4
positive regulation of protein localization to nucleus (GO:1900182)	3 of 42	3.71527e-05	0.0126393	46.0829	470.068	CCT6A;CCT2;CCT4	Cell junction organization Homo sapiens R-HSA-446728	3von86	0.000316272	0.0284645	22.5056	181.371	ACTN1;ILK;LIMS1
regulation of telomere maintenance via telomerase (GO:0032210)	3 of 51	6.67627e-05	0.0200406	37.9507	364.872	CCT6A;CCT2;CCT4	Chylomicron-mediated lipid transport Homo sapiens R-HSA-174800	2von17	0.000311654	0.0298019	75.9013	612.798	LPL;APOC3
positive regulation of DNA biosynthetic process (GO:2000573)	3 of 55	8.37546e-05	0.02137	35.1906	330.356	CCT6A;CCT2;CCT4	Common Pathway of Fibrin Clot Formation Homo sapiens R-HSA-140875	2von22	0.000526805	0.0447784	58.651	442.738	PROC;F13A1
regulated exocytosis (GO:0045055)	4 of 148	7.75439e-05	0.0219837	17.4368	165.033	SERPINA3;ACTN1;F13A1;HRG	Platelet activation, signaling and aggregation Homo sapiens R-HSA-76002	4von253	0.000601386	0.046006	10.2002	75.6473	SERPINA3;ACTN1;F13A1;HRG
chylomicron remodeling (GO:0034371)	2 of 9	8.3136e-05	0.0223286	143.369	1346.96	LPL;APOC3	BBSome-mediated cargo-targeting to cilium Homo sapiens R-HSA-5620922	2von23	0.000576421	0.046417	56.101	418.439	CCT2;CCT4
regulation of coagulation (GO:0050818)	2 of 10	0.00010382	0.0252282	129.032	1183.59	PROC;HRG
triglyceride-rich lipoprotein particle remodeling (GO:0034370)	2 of 13	0.000179434	0.0416206	99.2556	856.149	LPL;APOC3
regulation of lipase activity (GO:0060191)	2 of 14	0.000209138	0.0464013	92.1659	780.877	ANGPTL8;LPL
d154 vs. d0							d154 vs. d0
regulation of protein localization to Cajal body (GO:1904869)	4 of 8	1.19485e-08	3.04866e-05	135.135	2465.22	CCT3;CCT6A;CCT5;CCT4	Prefoldin mediated transfer of substrate to CCTvonTriC Homo sapiens R-HSA-389957	7von27	5.93786e-12	4.54246e-09	70.0701	1811.29	CCT3;CCT6A;TUBA1C;TUBB2A;TUBB4A;CCT5;CCT4
positive regulation of protein localization to Cajal body (GO:1904871)	4 of 8	1.19485e-08	6.09732e-05	135.135	2465.22	CCT3;CCT6A;CCT5;CCT4	Formation of tubulin folding intermediates by CCTvonTriC Homo sapiens R-HSA-389960	7von25	3.23311e-12	4.94666e-09	75.6757	2002.19	CCT3;CCT6A;TUBA1C;TUBB2A;TUBB4A;CCT5;CCT4
positive regulation of telomerase RNA localization to Cajal body (GO:1904874)	4 of 15	2.28479e-07	0.000388643	72.0721	1102.11	CCT3;CCT6A;CCT5;CCT4	Hemostasis Homo sapiens R-HSA-109582	17von552	1.31103e-11	6.68627e-09	8.32354	208.568	SERPINA3;F10;ACTN1;PLEK;HBB;MIF;RHOA;RAP1B;F9;PROC;PPP2R1A;PRKAR2B;APOH;CFL1;TLN1;HRG;KLKB1
regulation of telomerase RNA localization to Cajal body (GO:1904872)	4 of 18	5.07914e-07	0.000431981	60.0601	870.448	CCT3;CCT6A;CCT5;CCT4	Cooperation of Prefoldin and TriCvonCCT in actin and tubulin folding Homo sapiens R-HSA-389958	7von32	2.21787e-11	8.48334e-09	59.1216	1450.37	CCT3;CCT6A;TUBA1C;TUBB2A;TUBB4A;CCT5;CCT4
positive regulation of protein localization to nucleus (GO:1900182)	5 of 42	4.6215e-07	0.000471671	32.175	469.349	CCT3;CCT6A;PARK7;CCT5;CCT4	Folding of actin by CCTvonTriC Homo sapiens R-HSA-390450	4von10	3.56457e-08	1.09076e-05	108.108	1854.01	CCT3;CCT6A;CCT5;CCT4
platelet degranulation (GO:0002576)	7 of 124	3.78676e-07	0.000483095	15.2572	225.602	SERPINA3;ACTN1;APOH;PLEK;SELENOP;TLN1;HRG	Chaperonin-mediated protein folding Homo sapiens R-HSA-390466	7von95	6.05257e-08	1.54341e-05	19.9147	330.985	CCT3;CCT6A;TUBA1C;TUBB2A;TUBB4A;CCT5;CCT4
regulation of lipoprotein lipase activity (GO:0051004)	4 of 20	7.99709e-07	0.000510114	54.0541	758.866	APOC2;APOH;LPL;APOC3	Protein folding Homo sapiens R-HSA-391251	7von101	9.25649e-08	2.0232e-05	18.7316	303.365	CCT3;CCT6A;TUBA1C;TUBB2A;TUBB4A;CCT5;CCT4
hydrogen peroxide metabolic process (GO:0042743)	4 of 20	7.99709e-07	0.000582988	54.0541	758.866	PRDX2;HBB;HBA1;PARK7	Platelet degranulation Homo sapiens R-HSA-114608	7von105	1.21064e-07	2.31535e-05	18.018	286.972	SERPINA3;ACTN1;APOH;PLEK;CFL1;TLN1;HRG
regulated exocytosis (GO:0045055)	7 of 148	1.25282e-06	0.000710347	12.7831	173.723	SERPINA3;ACTN1;APOH;PLEK;SELENOP;TLN1;HRG	Response to elevated platelet cytosolic Ca2+ Homo sapiens R-HSA-76005	7von110	1.66795e-07	2.83551e-05	17.199	268.416	SERPINA3;ACTN1;APOH;PLEK;CFL1;TLN1;HRG
chylomicron remodeling (GO:0034371)	3 of 9	4.01942e-06	0.00186465	90.0901	1119.31	APOC2;LPL;APOC3	Cell-extracellular matrix interactions Homo sapiens R-HSA-446353	4von16	3.03788e-07	4.22541e-05	67.5676	1013.98	ACTN1;ILK;PARVB;LIMS1
positive regulation of establishment of protein localization to telomere (GO:1904851)	3 of 9	4.01942e-06	0.00205111	90.0901	1119.31	CCT6A;CCT5;CCT4	Metabolism of proteins Homo sapiens R-HSA-392499	17von1074	2.84537e-07	4.35342e-05	4.27802	64.4801	CCT3;ARF4;EIF4A1;F10;TXN;APEH;TUBB4A;EEF1A1;CCT6A;TUBA1C;F9;TUBB2A;PROC;NANS;TLN1;CCT5;CCT4
peptidyl-glutamic acid carboxylation (GO:0017187)	3 of 11	7.8534e-06	0.00222644	73.7101	866.43	PROC;F9;F10	Platelet activation, signaling and aggregation Homo sapiens R-HSA-76002	9von253	3.88517e-07	4.95359e-05	9.61436	141.917	RAP1B;SERPINA3;ACTN1;APOH;PLEK;CFL1;TLN1;HRG;RHOA
positive regulation of telomere maintenance via telomerase (GO:0032212)	4 of 32	5.73953e-06	0.00225299	33.7838	407.707	CCT3;CCT6A;CCT5;CCT4	Intrinsic Pathway of Fibrin Clot Formation Homo sapiens R-HSA-140837	4von22	1.20066e-06	0.000141309	49.14	669.908	PROC;F9;F10;KLKB1
protein carboxylation (GO:0018214)	3 of 11	7.8534e-06	0.00235741	73.7101	866.43	PROC;F9;F10	Regulation of cytoskeletal remodeling and cell spreading by IPP complex components Homo sapiens R-HSA-446388	3von8	2.68675e-06	0.000293624	101.351	1300.05	ACTN1;PARVB;LIMS1
zymogen activation (GO:0031638)	4 of 36	9.29716e-06	0.00237217	30.03	347.922	F9;APOH;PGK1;KLKB1	Transport of gamma-carboxylated protein precursors from the endoplasmic reticulum to the Golgi apparatus Homo sapiens R-HSA-159763	3von9	4.01942e-06	0.000409981	90.0901	1119.31	PROC;F9;F10
platelet aggregation (GO:0070527)	4 of 33	6.51295e-06	0.00237397	32.76	391.211	PLEK;ILK;HBB;TLN1	Assembly of the primary cilium Homo sapiens R-HSA-5617833	7von187	5.9218e-06	0.000453018	10.1171	121.778	CCT3;ARF4;PPP2R1A;PRKAR2B;TUBB4A;CCT5;CCT4
plasminogen activation (GO:0031639)	3 of 12	1.04434e-05	0.00242239	67.5676	774.969	APOH;PGK1;KLKB1	Glycolysis Homo sapiens R-HSA-70171	4von32	5.73953e-06	0.000462183	33.7838	407.707	PPP2R1A;PGK1;GAPDH;PFKP
regulation of establishment of protein localization to telomere (GO:0070203)	3 of 10	5.72678e-06	0.00243531	81.0811	978.678	CCT6A;CCT5;CCT4	Semaphorin interactions Homo sapiens R-HSA-373755	5von67	4.88318e-06	0.000466954	20.1694	246.666	MYL6;CFL1;TLN1;MYH10;RHOA
negative regulation of blood coagulation (GO:0030195)	4 of 36	9.29716e-06	0.00249702	30.03	347.922	PROC;APOH;HRG;KLKB1	Gamma-carboxylation of protein precursors Homo sapiens R-HSA-159740	3von10	5.72678e-06	0.000486776	81.0811	978.678	PROC;F9;F10
positive regulation of telomere maintenance via telomere lengthening (GO:1904358)	4 of 34	7.36073e-06	0.00250412	31.7965	375.814	CCT3;CCT6A;CCT5;CCT4	Removal of aminoterminal propeptides from gamma-carboxylated proteins Homo sapiens R-HSA-159782	3von10	5.72678e-06	0.00051541	81.0811	978.678	PROC;F9;F10
positive regulation of protein localization to chromosome, telomeric region (GO:1904816)	3 of 11	7.8534e-06	0.00250474	73.7101	866.43	CCT6A;CCT5;CCT4	Gamma-carboxylation, transport, and amino-terminal cleavage of proteins Homo sapiens R-HSA-159854	3von11	7.8534e-06	0.000572176	73.7101	866.43	PROC;F9;F10
positive regulation of establishment of protein localization (GO:1904951)	3 of 12	1.04434e-05	0.00253774	67.5676	774.969	CCT6A;CCT5;CCT4	Formation of Fibrin Clot (Clotting Cascade) Homo sapiens R-HSA-140877	4von39	1.28735e-05	0.000856367	27.72	312.137	PROC;F9;F10;KLKB1
homotypic cell-cell adhesion (GO:0034109)	4 of 38	1.15855e-05	0.00257047	28.4495	323.35	PLEK;ILK;HBB;TLN1	Association of TriCvonCCT with target proteins during biosynthesis Homo sapiens R-HSA-390471	4von39	1.28735e-05	0.000895293	27.72	312.137	CCT3;CCT6A;CCT5;CCT4
regulation of fibrinolysis (GO:0051917)	3 of 13	1.35403e-05	0.00276385	62.3701	699.158	APOH;HRG;KLKB1	Cooperation of PDCL (PhLP1) and TRiCvonCCT in G-protein beta folding Homo sapiens R-HSA-6814122	4von42	1.73724e-05	0.00110749	25.74	282.127	CCT3;CCT6A;CCT5;CCT4
triglyceride-rich lipoprotein particle remodeling (GO:0034370)	3 of 13	1.35403e-05	0.00287901	62.3701	699.158	APOC2;LPL;APOC3	RHO GTPases activate CIT Homo sapiens R-HSA-5625900	3von16	2.63018e-05	0.00160967	50.6757	534.419	MYL6;MYH10;RHOA
hydrogen peroxide catabolic process (GO:0042744)	3 of 14	1.71874e-05	0.00337335	57.9151	635.406	PRDX2;HBB;HBA1	Chylomicron-mediated lipid transport Homo sapiens R-HSA-174800	3von17	3.1853e-05	0.00180501	47.6948	493.849	APOC2;LPL;APOC3
protein stabilization (GO:0050821)	6 of 152	2.11206e-05	0.00399179	10.6686	114.85	CCT3;CCT6A;PARK7;GAPDH;CCT5;CCT4	RHO GTPases Activate ROCKs Homo sapiens R-HSA-5627117	3von17	3.1853e-05	0.00187443	47.6948	493.849	MYL6;MYH10;RHOA
regulation of telomere maintenance via telomerase (GO:0032210)	4 of 51	3.7823e-05	0.00689325	21.1977	215.847	CCT3;CCT6A;CCT5;CCT4	Cargo trafficking to the periciliary membrane Homo sapiens R-HSA-5620920	4von51	3.7823e-05	0.00206676	21.1977	215.847	CCT3;ARF4;CCT5;CCT4
positive regulation of blood coagulation (GO:0030194)	3 of 19	4.51498e-05	0.00794481	42.6743	426.978	APOH;PLEK;HRG	Post-chaperonin tubulin folding pathway Homo sapiens R-HSA-389977	3von22	7.1185e-05	0.00375562	36.855	351.974	TUBA1C;TUBB2A;TUBB4A
positive regulation of DNA biosynthetic process (GO:2000573)	4 of 55	5.1046e-05	0.00868293	19.656	194.256	CCT3;CCT6A;CCT5;CCT4	BBSome-mediated cargo-targeting to cilium Homo sapiens R-HSA-5620922	3von23	8.16455e-05	0.00416392	35.2526	331.838	CCT3;CCT5;CCT4
neutrophil activation involved in immune response (GO:0002283)	9 of 483	7.12477e-05	0.0106934	5.03609	48.0914	EEF1A1;RAP1B;SERPINA3;BST1;VCP;HBB;MIF;APEH;RHOA	Sema4D induced cell migration and growth-cone collapse Homo sapiens R-HSA-416572	3von24	9.30614e-05	0.00459303	33.7838	313.59	MYL6;MYH10;RHOA
cell junction assembly (GO:0034329)	4 of 59	6.73625e-05	0.0107422	18.3234	176.004	ILK;TLN1;RHOA;LIMS1	Extrinsic Pathway of Fibrin Clot Formation Homo sapiens R-HSA-140834	2von5	0.000134082	0.00603368	108.108	964.007	F9;F10
neutrophil degranulation (GO:0043312)	9 of 479	6.68515e-05	0.0110046	5.07815	48.8164	EEF1A1;RAP1B;SERPINA3;BST1;VCP;HBB;MIF;APEH;RHOA	Catabolism of glucuronate to xylulose-5-phosphate Homo sapiens R-HSA-5661270	2von5	0.000134082	0.00621652	108.108	964.007	SORD;CRYL1
acylglycerol homeostasis (GO:0055090)	3 of 22	7.1185e-05	0.0110078	36.855	351.974	APOC2;LPL;APOC3	Sema4D in semaphorin signaling Homo sapiens R-HSA-400685	3von27	0.000133421	0.00637917	30.03	267.928	MYL6;MYH10;RHOA
neutrophil mediated immunity (GO:0002446)	9 of 487	7.58854e-05	0.0110641	4.99473	47.3814	EEF1A1;RAP1B;SERPINA3;BST1;VCP;HBB;MIF;APEH;RHOA	Metabolism Homo sapiens R-HSA-1430728	18von1908	0.000157309	0.00687665	2.54972	22.3287	AOC3;ADIPOQ;SORD;HBB;LPL;APOC3;HBA1;TXN;PPP2R1A;PRKAR2B;APOC2;PGK1;BLVRB;CRYL1;GAPDH;RAN;ADA;PFKP
negative regulation of peptidase activity (GO:0010466)	4 of 62	8.18772e-05	0.0116061	17.4368	164.085	SERPINA3;PARK7;HRG;GAPDH	Organelle biogenesis and maintenance Homo sapiens R-HSA-1852241	7von326	0.000202439	0.00860367	5.80335	49.3579	CCT3;ARF4;PPP2R1A;PRKAR2B;TUBB4A;CCT5;CCT4
negative regulation of oxidative stress-induced cell death (GO:1903202)	3 of 24	9.30614e-05	0.0124972	33.7838	313.59	TXN;PARK7;FBXO7	Glucose metabolism Homo sapiens R-HSA-70326	4von79	0.000210315	0.00869679	13.6846	115.866	PPP2R1A;PGK1;GAPDH;PFKP
glucose metabolic process (GO:0006006)	4 of 64	9.27376e-05	0.0127903	16.8919	156.854	ADIPOQ;SORD;PGK1;GAPDH	Lipoprotein metabolism Homo sapiens R-HSA-174824	3von34	0.000267926	0.010511	23.8474	196.14	APOC2;LPL;APOC3
glucose catabolic process to pyruvate (GO:0061718)	3 of 25	0.000105471	0.0128147	32.4324	296.986	PGK1;GAPDH;PFKP	EPHA-mediated growth cone collapse Homo sapiens R-HSA-3928663	3von34	0.000267926	0.0107876	23.8474	196.14	MYL6;MYH10;RHOA
canonical glycolysis (GO:0061621)	3 of 25	0.000105471	0.0131273	32.4324	296.986	PGK1;GAPDH;PFKP	Cell junction organization Homo sapiens R-HSA-446728	4von86	0.000291505	0.0111501	12.5707	102.331	ACTN1;ILK;PARVB;LIMS1
signal peptide processing (GO:0006465)	3 of 25	0.000105471	0.0134555	32.4324	296.986	PROC;F9;F10	MAP2K and MAPK activation Homo sapiens R-HSA-5674135	3von38	0.000373724	0.0136142	21.3371	168.392	RAP1B;PEBP1;TLN1
glycolytic process through glucose-6-phosphate (GO:0061620)	3 of 25	0.000105471	0.0138005	32.4324	296.986	PGK1;GAPDH;PFKP	Erythrocytes take up oxygen and release carbon dioxide Homo sapiens R-HSA-1247673	2von8	0.000372738	0.0139095	67.5676	533.421	HBB;HBA1
peptidyl-glutamic acid modification (GO:0018200)	3 of 27	0.000133421	0.0158336	30.03	267.928	PROC;F9;F10	Gamma carboxylation, hypusine formation and arylsulfatase activation Homo sapiens R-HSA-163841	3von39	0.000403795	0.0143676	20.79	162.466	PROC;F9;F10
regulation of fatty acid biosynthetic process (GO:0042304)	3 of 28	0.000149035	0.0165331	28.9575	255.154	APOC2;ADIPOQ;APOC3	EPH-Ephrin signaling Homo sapiens R-HSA-2682334	4von95	0.000426195	0.0148199	11.3798	88.3142	MYL6;CFL1;MYH10;RHOA
triglyceride homeostasis (GO:0070328)	3 of 28	0.000149035	0.0169005	28.9575	255.154	APOC2;LPL;APOC3	Retinoid metabolism and transport Homo sapiens R-HSA-975634	3von42	0.000503209	0.0171091	19.305	146.612	APOC2;LPL;APOC3
negative regulation of endocytosis (GO:0045806)	3 of 28	0.000149035	0.0172846	28.9575	255.154	APOC2;ADIPOQ;APOC3	Axon guidance Homo sapiens R-HSA-422475	8von515	0.000621561	0.0198123	4.19837	30.9977	RAP1B;MYL6;PPP2R1A;CFL1;PEBP1;TLN1;MYH10;RHOA
regulation of blood coagulation (GO:0030193)	3 of 30	0.000183723	0.0199476	27.027	232.489	PROC;APOH;HRG	Metabolism of carbohydrates Homo sapiens R-HSA-71387	6von282	0.000618339	0.0201289	5.75043	42.4869	PPP2R1A;SORD;PGK1;CRYL1;GAPDH;PFKP
regulation of cell-substrate adhesion (GO:0010810)	3 of 33	0.000244935	0.0260397	24.57	204.288	BST1;RHOA;LIMS1	Developmental Biology Homo sapiens R-HSA-1266738	10von786	0.000612564	0.0203744	3.43855	25.4379	RAP1B;MYL6;PPP2R1A;CFL1;ADIPOQ;PEBP1;LPL;TLN1;MYH10;RHOA
chylomicron remnant clearance (GO:0034382)	2 of 7	0.000280224	0.0274997	77.2201	631.654	APOC2;APOC3	O2vonCO2 exchange in erythrocytes Homo sapiens R-HSA-1480926	2von12	0.000870213	0.0266285	45.045	317.422	HBB;HBA1
positive regulation of autophagy of mitochondrion (GO:1903599)	2 of 7	0.000280224	0.0280389	77.2201	631.654	PARK7;FBXO7	Metabolism of fat-soluble vitamins Homo sapiens R-HSA-6806667	3von51	0.000891322	0.0267397	15.8983	111.65	APOC2;LPL;APOC3
oxygen transport (GO:0015671)	2 of 7	0.000280224	0.0285997	77.2201	631.654	HBB;HBA1	Erythrocytes take up carbon dioxide and release oxygen Homo sapiens R-HSA-1237044	2von12	0.000870213	0.027172	45.045	317.422	HBB;HBA1
positive regulation of protein kinase A signaling (GO:0010739)	2 of 7	0.000280224	0.0291834	77.2201	631.654	ADIPOQ;MIF	VEGFA-VEGFR2 Pathway Homo sapiens R-HSA-4420097	6von320	0.00119007	0.0350155	5.06757	34.1237	RAP1B;NCF2;PPP2R1A;PEBP1;TLN1;RHOA
acylglycerol metabolic process (GO:0006639)	3 of 36	0.000317993	0.0306173	22.5225	181.385	APOH;LPL;APOC3	p130Cas linkage to MAPK signaling for integrins Homo sapiens R-HSA-372708	2von15	0.00137452	0.0382366	36.036	237.465	RAP1B;TLN1
regulation of inflammatory response (GO:0050727)	5 of 166	0.000376342	0.0349177	8.14067	64.1893	BST1;PROC;ADIPOQ;LPL;PARK7	RHO GTPases activate PKNs Homo sapiens R-HSA-5625740	3von60	0.00143016	0.0383886	13.5135	88.5131	MYL6;MYH10;RHOA
positive regulation of intracellular signal transduction (GO:1902533)	8 of 479	0.000385397	0.0351193	4.51391	35.4849	F10;ADIPOQ;ILK;PARK7;MIF;TXN;RHOA;LIMS1	Cell-Cell communication Homo sapiens R-HSA-1500931	4von131	0.00141919	0.0387742	8.25253	54.1174	ACTN1;ILK;PARVB;LIMS1
positive regulation of lipoprotein lipase activity (GO:0051006)	2 of 8	0.000372738	0.0352237	67.5676	533.421	APOC2;APOH	GRB2:SOS provides linkage to MAPK signaling for Integrins Homo sapiens R-HSA-354194	2von15	0.00137452	0.0389447	36.036	237.465	RAP1B;TLN1
positive regulation of triglyceride lipase activity (GO:0061365)	2 of 9	0.000478087	0.0406613	60.0601	459.202	APOC2;APOH	Signaling by VEGF Homo sapiens R-HSA-194138	6von328	0.00135007	0.0389736	4.94397	32.6678	RAP1B;NCF2;PPP2R1A;PEBP1;TLN1;RHOA
negative regulation of fibrinolysis (GO:0051918)	2 of 9	0.000478087	0.0413504	60.0601	459.202	APOH;HRG
negative regulation of response to reactive oxygen species (GO:1901032)	2 of 9	0.000478087	0.0420634	60.0601	459.202	TXN;PARK7
peptide metabolic process (GO:0006518)	4 of 104	0.000600344	0.0425494	10.395	77.1103	F9;PROC;F10;APEH
very-low-density lipoprotein particle remodeling (GO:0034372)	2 of 9	0.000478087	0.0428013	60.0601	459.202	APOC2;LPL
chylomicron assembly (GO:0034378)	2 of 10	0.000596178	0.0428492	54.0541	401.35	APOC2;APOC3
positive regulation of lipase activity (GO:0060193)	2 of 10	0.000596178	0.0434613	54.0541	401.35	APOC2;RHOA
regulation of triglyceride catabolic process (GO:0010896)	2 of 10	0.000596178	0.0440912	54.0541	401.35	APOC2;APOC3
response to hydrogen peroxide (GO:0042542)	3 of 43	0.000539518	0.0444058	18.8561	141.889	HBB;PARK7;HBA1
gas transport (GO:0015669)	2 of 10	0.000596178	0.0447396	54.0541	401.35	HBB;HBA1
protein processing (GO:0016485)	4 of 101	0.000537546	0.0449688	10.7038	80.5833	F9;PROC;F10;KLKB1
cellular response to interleukin-12 (GO:0071349)	3 of 46	0.000658376	0.0454012	17.6263	129.126	RAP1B;CFL1;MIF
negative regulation of oxidative stress-induced neuron death (GO:1903204)	2 of 10	0.000596178	0.0454074	54.0541	401.35	PARK7;FBXO7
regulation of response to external stimulus (GO:0032101)	4 of 107	0.000668185	0.0454633	10.1036	73.8666	USP14;BST1;PARK7;HRG
interleukin-12-mediated signaling pathway (GO:0035722)	3 of 46	0.000658376	0.0460232	17.6263	129.126	RAP1B;CFL1;MIF
hexose biosynthetic process (GO:0019319)	3 of 44	0.000577462	0.0460436	18.4275	137.412	PGK1;SORD;GAPDH
regulation of coagulation (GO:0050818)	2 of 10	0.000596178	0.0460954	54.0541	401.35	PROC;HRG
regulation of focal adhesion assembly (GO:0051893)	3 of 44	0.000577462	0.0467744	18.4275	137.412	HRG;RHOA;LIMS1
negative regulation of cholesterol transport (GO:0032375)	2 of 10	0.000596178	0.0468045	54.0541	401.35	APOC2;APOC3
negative regulation of cellular biosynthetic process (GO:0031327)	3 of 47	0.000701404	0.0470956	17.2513	125.286	PLEK;ADIPOQ;APOC3
regulation of hydrogen peroxide-induced cell death (GO:1903205)	2 of 11	0.000726917	0.0481748	49.14	355.12	TXN;PARK7
